# Supplementary material for: Export of Rgg Quorum Sensing Peptides is Mediated by the PptAB ABC Transporter in Streptococcus Thermophilus Strain LMD-9
Source: Genes (Basel). 2020 Sep 19;11(9):1096. doi: 10.3390/genes11091096 (PMC7564271; doi:10.3390/genes11091096)
Supplement: Supplementary file 1 [file genes-11-01096-s001.zip]

Archive with 5 entries (5 files):
- Supplementary Figures.pptx
- Supplementary Table S3_VF.xlsx
- Supplementary Table S5 S6_VF.xlsx
- Supplementary Tables S1 S2 _VF.docx
- Supplementary Tables S4_VF.docx
