# Supplementary material for: Export of Rgg Quorum Sensing Peptides is Mediated by the PptAB ABC Transporter in Streptococcus Thermophilus Strain LMD-9
Source: Genes (Basel). 2020 Sep 19;11(9):1096. doi: 10.3390/genes11091096 (PMC7564271; doi:10.3390/genes11091096)
Supplement: Supplementary file 1 [file genes-11-01096-s001.zip › Supplementary Table S3_VF.xlsx]

## Sheet: full_annotation_genome_plasmids
Table S3
List of CDSs annotated in GenBank and short putative CDSs predicted by BactgeneSHOW in the chromosome and the two plasmids of the S. thermophilus wild-type strain (LMD-9)
Plasmid 1 (NC_008500.1)
Start	End	Strand	Annotation
3	59	+	ID=gene-STER_sCDS_986;Name=STER_sCDS_986
65	385	-	ID=gene-STER_RS09805;Name=STER_RS09805;gbkey=Gene;gene_biotype=protein_coding;locus_tag=STER_RS09805;old_locus_tag=STER_A1
474	593	-	ID=gene-STER_sCDS_983;Name=STER_sCDS_983
596	1036	+	ID=gene-STER_RS09810;Name=STER_RS09810;gbkey=Gene;gene_biotype=protein_coding;locus_tag=STER_RS09810
715	846	-	ID=gene-STER_sCDS_982;Name=STER_sCDS_982
924	1025	-	ID=gene-STER_sCDS_984;Name=STER_sCDS_984
1030	2376	-	ID=gene-STER_RS09815;Name=STER_RS09815;gbkey=Gene;gene_biotype=protein_coding;locus_tag=STER_RS09815
2378	3484	-	ID=gene-STER_RS09820;Name=STER_RS09820;gbkey=Gene;gene_biotype=protein_coding;locus_tag=STER_RS09820;old_locus_tag=STER_A3
3609	4016	-	ID=gene-STER_RS09825;Name=STER_RS09825;gbkey=Gene;gene_biotype=protein_coding;locus_tag=STER_RS09825;old_locus_tag=STER_A4
4384	4449	-	ID=gene-STER_sCDS_985;Name=STER_sCDS_985
Plasmid 2 (NC_008501.1)
Start	End	Strand	Annotation
1	66	+	ID=gene-STER_sCDS_992;Name=STER_sCDS_992
77	505	-	ID=gene-STER_RS09830;Name=STER_RS09830;gbkey=Gene;gene_biotype=protein_coding;locus_tag=STER_RS09830;old_locus_tag=STER_B1
975	1112	+	ID=gene-STER_sCDS_991;Name=STER_sCDS_991
1562	1627	-	ID=gene-STER_sCDS_990;Name=STER_sCDS_990
1618	1689	-	ID=gene-STER_sCDS_989;Name=STER_sCDS_989
1670	1762	-	ID=gene-STER_sCDS_988;Name=STER_sCDS_988
1723	1779	+	ID=gene-STER_sCDS_993;Name=STER_sCDS_993
1776	1955	-	ID=gene-STER_sCDS_987;Name=STER_sCDS_987
2200	3144	+	ID=gene-STER_RS09835;Name=STER_RS09835;gbkey=Gene;gene_biotype=protein_coding;locus_tag=STER_RS09835;old_locus_tag=STER_B2
Chromosome (NC_008532.1)
Start	End	Strand	Annotation
3	53	-	ID=gene-STER_sCDS_408;Name=STER_sCDS_408
3	104	+	ID=gene-STER_sCDS_601;Name=STER_sCDS_601
101	1465	+	ID=gene-STER_RS00005;Name=STER_RS00005;gbkey=Gene;gene_biotype=protein_coding;locus_tag=STER_RS00005;old_locus_tag=STER_0001
1620	2756	+	ID=gene-STER_RS00010;Name=STER_RS00010;gbkey=Gene;gene_biotype=protein_coding;locus_tag=STER_RS00010;old_locus_tag=STER_0002
2825	4081	-	ID=gene-STER_RS00015;Name=STER_RS00015;gbkey=Gene;gene_biotype=protein_coding;locus_tag=STER_RS00015;old_locus_tag=STER_0003
4226	4417	+	ID=gene-STER_RS00020;Name=STER_RS00020;gbkey=Gene;gene_biotype=protein_coding;locus_tag=STER_RS00020;old_locus_tag=STER_0004
4630	5745	+	ID=gene-STER_RS00025;Name=STER_RS00025;gbkey=Gene;gene_biotype=protein_coding;locus_tag=STER_RS00025;old_locus_tag=STER_0005
5818	6387	+	ID=gene-STER_RS00030;Name=STER_RS00030;gbkey=Gene;gene_biotype=protein_coding;locus_tag=STER_RS00030;old_locus_tag=STER_0006
6380	9886	+	ID=gene-STER_RS00035;Name=STER_RS00035;gbkey=Gene;gene_biotype=protein_coding;locus_tag=STER_RS00035;old_locus_tag=STER_0007
10072	10347	+	ID=gene-STER_RS00040;Name=STER_RS00040;gbkey=Gene;gene_biotype=protein_coding;locus_tag=STER_RS00040;old_locus_tag=STER_0008
10331	10702	+	ID=gene-STER_RS00045;Name=STER_RS00045;gbkey=Gene;gene_biotype=protein_coding;locus_tag=STER_RS00045;old_locus_tag=STER_0009
10702	10833	+	ID=gene-STER_RS00050;Name=STER_RS00050;gbkey=Gene;gene_biotype=protein_coding;locus_tag=STER_RS00050;old_locus_tag=STER_0010
10830	12122	+	ID=gene-STER_RS00055;Name=STER_RS00055;gbkey=Gene;gene_biotype=protein_coding;locus_tag=STER_RS00055;old_locus_tag=STER_0011
12122	13387	+	ID=gene-STER_RS00060;Name=STER_RS00060;gbkey=Gene;gene_biotype=protein_coding;locus_tag=STER_RS00060;old_locus_tag=STER_0012
13469	14011	+	ID=gene-STER_RS00065;Name=STER_RS00065;gbkey=Gene;gene_biotype=protein_coding;locus_tag=STER_RS00065;old_locus_tag=STER_0013
14027	15994	+	ID=gene-STER_RS00070;Name=STER_RS00070;gbkey=Gene;gene_biotype=protein_coding;locus_tag=STER_RS00070;old_locus_tag=STER_0014
16037	17294	-	ID=gene-STER_RS00075;Name=STER_RS00075;gbkey=Gene;gene_biotype=pseudogene;locus_tag=STER_RS00075;pseudo=true
16884	17033	-	ID=gene-STER_sCDS_042;Name=STER_sCDS_042
17393	18745	+	ID=gene-STER_RS09905;Name=STER_RS09905;gbkey=Gene;gene_biotype=pseudogene;locus_tag=STER_RS09905;pseudo=true
18814	18867	+	ID=gene-STER_sCDS_887;Name=STER_sCDS_887
19146	20700	+	ID=gene-STER_RS00095;Name=STER_RS00095;gbkey=Gene;gene_biotype=rRNA;locus_tag=STER_RS00095;old_locus_tag=STER_r0019
20747	20819	+	ID=gene-STER_RS00100;Name=STER_RS00100;gbkey=Gene;gene_biotype=tRNA;locus_tag=STER_RS00100;old_locus_tag=STER_t0020
20965	23866	+	ID=gene-STER_RS00105;Name=STER_RS00105;gbkey=Gene;gene_biotype=rRNA;locus_tag=STER_RS00105;old_locus_tag=STER_r0021
23949	24064	+	ID=gene-STER_RS00110;Name=rrf;gbkey=Gene;gene=rrf;gene_biotype=rRNA;locus_tag=STER_RS00110;old_locus_tag=STER_r0022
24070	24142	+	ID=gene-STER_RS00115;Name=STER_RS00115;gbkey=Gene;gene_biotype=tRNA;locus_tag=STER_RS00115;old_locus_tag=STER_t0023
24145	24217	+	ID=gene-STER_RS00120;Name=STER_RS00120;gbkey=Gene;gene_biotype=tRNA;locus_tag=STER_RS00120;old_locus_tag=STER_t0024
24237	24309	+	ID=gene-STER_RS00125;Name=STER_RS00125;gbkey=Gene;gene_biotype=tRNA;locus_tag=STER_RS00125;old_locus_tag=STER_t0025
24315	24395	+	ID=gene-STER_RS00130;Name=STER_RS00130;gbkey=Gene;gene_biotype=tRNA;locus_tag=STER_RS00130;old_locus_tag=STER_t0026
24410	24482	+	ID=gene-STER_RS00135;Name=STER_RS00135;gbkey=Gene;gene_biotype=tRNA;locus_tag=STER_RS00135;old_locus_tag=STER_t0027
24489	24560	+	ID=gene-STER_RS00140;Name=STER_RS00140;gbkey=Gene;gene_biotype=tRNA;locus_tag=STER_RS00140;old_locus_tag=STER_t0028
24567	24652	+	ID=gene-STER_RS00145;Name=STER_RS00145;gbkey=Gene;gene_biotype=tRNA;locus_tag=STER_RS00145;old_locus_tag=STER_t0029
24667	24740	+	ID=gene-STER_RS00150;Name=STER_RS00150;gbkey=Gene;gene_biotype=tRNA;locus_tag=STER_RS00150;old_locus_tag=STER_t0030
24748	24821	+	ID=gene-STER_RS00155;Name=STER_RS00155;gbkey=Gene;gene_biotype=tRNA;locus_tag=STER_RS00155;old_locus_tag=STER_t0031
24827	24900	+	ID=gene-STER_RS00160;Name=STER_RS00160;gbkey=Gene;gene_biotype=tRNA;locus_tag=STER_RS00160;old_locus_tag=STER_t0032
24915	24988	+	ID=gene-STER_RS00165;Name=STER_RS00165;gbkey=Gene;gene_biotype=tRNA;locus_tag=STER_RS00165;old_locus_tag=STER_t0033
25008	25097	+	ID=gene-STER_RS00170;Name=STER_RS00170;gbkey=Gene;gene_biotype=tRNA;locus_tag=STER_RS00170;old_locus_tag=STER_t0034
25107	25180	+	ID=gene-STER_RS00175;Name=STER_RS00175;gbkey=Gene;gene_biotype=tRNA;locus_tag=STER_RS00175;old_locus_tag=STER_t0035
25184	25256	+	ID=gene-STER_RS00180;Name=STER_RS00180;gbkey=Gene;gene_biotype=tRNA;locus_tag=STER_RS00180;old_locus_tag=STER_t0036
25269	25339	+	ID=gene-STER_RS00185;Name=STER_RS00185;gbkey=Gene;gene_biotype=tRNA;locus_tag=STER_RS00185;old_locus_tag=STER_t0037
25373	25446	+	ID=gene-STER_RS00190;Name=STER_RS00190;gbkey=Gene;gene_biotype=tRNA;locus_tag=STER_RS00190;old_locus_tag=STER_t0038
25451	25538	+	ID=gene-STER_RS00195;Name=STER_RS00195;gbkey=Gene;gene_biotype=tRNA;locus_tag=STER_RS00195;old_locus_tag=STER_t0039
25595	26425	+	ID=gene-STER_RS00200;Name=STER_RS00200;gbkey=Gene;gene_biotype=protein_coding;locus_tag=STER_RS00200;old_locus_tag=STER_0040
26427	26951	+	ID=gene-STER_RS00205;Name=STER_RS00205;gbkey=Gene;gene_biotype=protein_coding;locus_tag=STER_RS00205;old_locus_tag=STER_0041
27036	28403	+	ID=gene-STER_RS00210;Name=STER_RS00210;gbkey=Gene;gene_biotype=protein_coding;locus_tag=STER_RS00210;old_locus_tag=STER_0042
28403	28456	+	ID=gene-STER_sCDS_888;Name=STER_sCDS_888
28617	29582	+	ID=gene-STER_RS00215;Name=STER_RS00215;gbkey=Gene;gene_biotype=protein_coding;locus_tag=STER_RS00215;old_locus_tag=STER_0043
29597	29704	+	ID=gene-STER_RS09910;Name=STER_RS09910;end_range=29704,.;gbkey=Gene;gene_biotype=pseudogene;locus_tag=STER_RS09910;partial=true;pseudo=true
29660	30477	-	ID=gene-STER_RS09915;Name=STER_RS09915;gbkey=Gene;gene_biotype=pseudogene;locus_tag=STER_RS09915;old_locus_tag=STER_0044;pseudo=true
29802	29849	+	ID=gene-STER_sCDS_957;Name=STER_sCDS_957
30689	31864	+	ID=gene-STER_RS00230;Name=STER_RS00230;gbkey=Gene;gene_biotype=protein_coding;locus_tag=STER_RS00230;old_locus_tag=STER_0045
31851	32624	+	ID=gene-STER_RS00235;Name=STER_RS00235;gbkey=Gene;gene_biotype=protein_coding;locus_tag=STER_RS00235;old_locus_tag=STER_0046
32842	33846	+	ID=gene-STER_RS00240;Name=STER_RS00240;gbkey=Gene;gene_biotype=protein_coding;locus_tag=STER_RS00240;old_locus_tag=STER_0047
33846	34091	+	ID=gene-STER_RS00245;Name=STER_RS00245;gbkey=Gene;gene_biotype=protein_coding;locus_tag=STER_RS00245;old_locus_tag=STER_0048
34134	34184	+	ID=gene-STER_sCDS_924;Name=STER_sCDS_924
34376	35083	+	ID=gene-STER_RS00250;Name=STER_RS00250;gbkey=Gene;gene_biotype=protein_coding;locus_tag=STER_RS00250;old_locus_tag=STER_0049
35139	38864	+	ID=gene-STER_RS00255;Name=STER_RS00255;gbkey=Gene;gene_biotype=protein_coding;locus_tag=STER_RS00255;old_locus_tag=STER_0050
38890	38973	+	ID=gene-STER_sCDS_681;Name=STER_sCDS_681
39033	40472	+	ID=gene-STER_RS00260;Name=STER_RS00260;gbkey=Gene;gene_biotype=protein_coding;locus_tag=STER_RS00260;old_locus_tag=STER_0051
40503	41522	+	ID=gene-STER_RS00265;Name=STER_RS00265;gbkey=Gene;gene_biotype=protein_coding;locus_tag=STER_RS00265;old_locus_tag=STER_0052
41522	42076	+	ID=gene-STER_RS00270;Name=STER_RS00270;gbkey=Gene;gene_biotype=protein_coding;locus_tag=STER_RS00270;old_locus_tag=STER_0053
42145	43692	+	ID=gene-STER_RS00275;Name=STER_RS00275;gbkey=Gene;gene_biotype=protein_coding;locus_tag=STER_RS00275;old_locus_tag=STER_0054
43864	44984	+	ID=gene-STER_RS09920;Name=STER_RS09920;gbkey=Gene;gene_biotype=pseudogene;locus_tag=STER_RS09920;pseudo=true
45089	45928	-	ID=gene-STER_RS00295;Name=STER_RS00295;gbkey=Gene;gene_biotype=protein_coding;locus_tag=STER_RS00295;old_locus_tag=STER_0057
45973	46035	+	ID=gene-STER_sCDS_810;Name=STER_sCDS_810
46011	46073	-	ID=gene-STER_sCDS_324;Name=STER_sCDS_324
46237	47499	+	ID=gene-STER_RS00300;Name=STER_RS00300;gbkey=Gene;gene_biotype=protein_coding;locus_tag=STER_RS00300;old_locus_tag=STER_0058
47845	48333	+	ID=gene-STER_RS00305;Name=STER_RS00305;gbkey=Gene;gene_biotype=protein_coding;locus_tag=STER_RS00305;old_locus_tag=STER_0059
48320	49411	+	ID=gene-STER_RS00310;Name=STER_RS00310;gbkey=Gene;gene_biotype=protein_coding;locus_tag=STER_RS00310;old_locus_tag=STER_0060
49584	49643	+	ID=gene-STER_sCDS_835;Name=STER_sCDS_835
49604	50359	+	ID=gene-STER_RS00315;Name=STER_RS00315;gbkey=Gene;gene_biotype=protein_coding;locus_tag=STER_RS00315
50368	50427	+	ID=gene-STER_sCDS_836;Name=STER_sCDS_836
50431	50595	+	ID=gene-STER_RS00320;Name=STER_RS00320;gbkey=Gene;gene_biotype=protein_coding;locus_tag=STER_RS00320
50608	50670	+	ID=gene-STER_sCDS_811;Name=STER_sCDS_811
50812	50871	+	ID=gene-STER_sCDS_837;Name=STER_sCDS_837
50874	52172	+	ID=gene-STER_RS00325;Name=STER_RS00325;gbkey=Gene;gene_biotype=protein_coding;locus_tag=STER_RS00325;old_locus_tag=STER_0064
52326	52496	+	ID=gene-STER_sCDS_468;Name=STER_sCDS_468
52531	52593	-	ID=gene-STER_sCDS_325;Name=STER_sCDS_325
52917	52976	-	ID=gene-STER_sCDS_341;Name=STER_sCDS_341
53036	54727	-	ID=gene-STER_RS00330;Name=STER_RS00330;gbkey=Gene;gene_biotype=protein_coding;locus_tag=STER_RS00330;old_locus_tag=STER_0065
54885	55310	+	ID=gene-STER_RS00335;Name=STER_RS00335;gbkey=Gene;gene_biotype=protein_coding;locus_tag=STER_RS00335;old_locus_tag=STER_0066
55310	55669	+	ID=gene-STER_RS00340;Name=STER_RS00340;gbkey=Gene;gene_biotype=protein_coding;locus_tag=STER_RS00340;old_locus_tag=STER_0067
55662	58220	+	ID=gene-STER_RS00345;Name=STER_RS00345;gbkey=Gene;gene_biotype=protein_coding;locus_tag=STER_RS00345;old_locus_tag=STER_0068
58254	58709	-	ID=gene-STER_RS00350;Name=STER_RS00350;gbkey=Gene;gene_biotype=protein_coding;locus_tag=STER_RS00350;old_locus_tag=STER_0069
58723	59097	-	ID=gene-STER_RS00355;Name=STER_RS00355;gbkey=Gene;gene_biotype=protein_coding;locus_tag=STER_RS00355;old_locus_tag=STER_0070
59321	59626	+	ID=gene-STER_RS00360;Name=STER_RS00360;gbkey=Gene;gene_biotype=protein_coding;locus_tag=STER_RS00360;old_locus_tag=STER_0071
59678	61621	+	ID=gene-STER_RS00365;Name=STER_RS00365;gbkey=Gene;gene_biotype=protein_coding;locus_tag=STER_RS00365;old_locus_tag=STER_0072
61751	61972	+	ID=gene-STER_RS00370;Name=STER_RS00370;gbkey=Gene;gene_biotype=protein_coding;locus_tag=STER_RS00370;old_locus_tag=STER_0073
62124	62714	+	ID=gene-STER_RS00375;Name=STER_RS00375;gbkey=Gene;gene_biotype=protein_coding;locus_tag=STER_RS00375;old_locus_tag=STER_0074
62721	63275	+	ID=gene-STER_RS00380;Name=STER_RS00380;gbkey=Gene;gene_biotype=protein_coding;locus_tag=STER_RS00380;old_locus_tag=STER_0075
63371	64642	+	ID=gene-STER_RS00385;Name=STER_RS00385;gbkey=Gene;gene_biotype=protein_coding;locus_tag=STER_RS00385;old_locus_tag=STER_0076
64678	65817	+	ID=gene-STER_RS00390;Name=STER_RS00390;gbkey=Gene;gene_biotype=protein_coding;locus_tag=STER_RS00390;old_locus_tag=STER_0077
65994	66392	+	ID=gene-STER_RS00395;Name=STER_RS00395;gbkey=Gene;gene_biotype=protein_coding;locus_tag=STER_RS00395;old_locus_tag=STER_0078
66448	66528	+	ID=gene-STER_sCDS_701;Name=STER_sCDS_701
66808	68362	+	ID=gene-STER_RS00400;Name=STER_RS00400;gbkey=Gene;gene_biotype=rRNA;locus_tag=STER_RS00400;old_locus_tag=STER_r0079
68409	68481	+	ID=gene-STER_RS00405;Name=STER_RS00405;gbkey=Gene;gene_biotype=tRNA;locus_tag=STER_RS00405;old_locus_tag=STER_t0080
68627	71528	+	ID=gene-STER_RS00410;Name=STER_RS00410;gbkey=Gene;gene_biotype=rRNA;locus_tag=STER_RS00410;old_locus_tag=STER_r0081
71611	71726	+	ID=gene-STER_RS00415;Name=rrf;gbkey=Gene;gene=rrf;gene_biotype=rRNA;locus_tag=STER_RS00415;old_locus_tag=STER_r0082
71732	71804	+	ID=gene-STER_RS00420;Name=STER_RS00420;gbkey=Gene;gene_biotype=tRNA;locus_tag=STER_RS00420;old_locus_tag=STER_t0083
71809	71879	+	ID=gene-STER_RS00425;Name=STER_RS00425;gbkey=Gene;gene_biotype=tRNA;locus_tag=STER_RS00425;old_locus_tag=STER_t0084
71913	71986	+	ID=gene-STER_RS00430;Name=STER_RS00430;gbkey=Gene;gene_biotype=tRNA;locus_tag=STER_RS00430;old_locus_tag=STER_t0085
71993	72064	+	ID=gene-STER_RS00435;Name=STER_RS00435;gbkey=Gene;gene_biotype=tRNA;locus_tag=STER_RS00435;old_locus_tag=STER_t0086
72073	72162	+	ID=gene-STER_RS00440;Name=STER_RS00440;gbkey=Gene;gene_biotype=tRNA;locus_tag=STER_RS00440;old_locus_tag=STER_t0087
72172	72245	+	ID=gene-STER_RS00445;Name=STER_RS00445;gbkey=Gene;gene_biotype=tRNA;locus_tag=STER_RS00445;old_locus_tag=STER_t0088
72249	72321	+	ID=gene-STER_RS00450;Name=STER_RS00450;gbkey=Gene;gene_biotype=tRNA;locus_tag=STER_RS00450;old_locus_tag=STER_t0089
72336	72416	+	ID=gene-STER_RS00455;Name=STER_RS00455;gbkey=Gene;gene_biotype=tRNA;locus_tag=STER_RS00455;old_locus_tag=STER_t0090
72422	72492	+	ID=gene-STER_RS00460;Name=STER_RS00460;gbkey=Gene;gene_biotype=tRNA;locus_tag=STER_RS00460;old_locus_tag=STER_t0091
72504	72576	+	ID=gene-STER_RS00465;Name=STER_RS00465;gbkey=Gene;gene_biotype=tRNA;locus_tag=STER_RS00465;old_locus_tag=STER_t0092
72583	72654	+	ID=gene-STER_RS00470;Name=STER_RS00470;gbkey=Gene;gene_biotype=tRNA;locus_tag=STER_RS00470;old_locus_tag=STER_t0093
72664	72747	+	ID=gene-STER_RS00475;Name=STER_RS00475;gbkey=Gene;gene_biotype=tRNA;locus_tag=STER_RS00475;old_locus_tag=STER_t0094
72798	77192	+	ID=gene-STER_RS00480;Name=polC;gbkey=Gene;gene=polC;gene_biotype=protein_coding;locus_tag=STER_RS00480;old_locus_tag=STER_0095
77356	78597	+	ID=gene-STER_RS00485;Name=STER_RS00485;gbkey=Gene;gene_biotype=protein_coding;locus_tag=STER_RS00485;old_locus_tag=STER_0096
78617	78847	+	ID=gene-STER_RS00490;Name=STER_RS00490;gbkey=Gene;gene_biotype=protein_coding;locus_tag=STER_RS00490;old_locus_tag=STER_0097
78980	79408	+	ID=gene-STER_RS00495;Name=STER_RS00495;gbkey=Gene;gene_biotype=pseudogene;locus_tag=STER_RS00495;pseudo=true
79401	79457	+	ID=gene-STER_sCDS_860;Name=STER_sCDS_860
79497	80048	+	ID=gene-STER_RS00500;Name=STER_RS00500;gbkey=Gene;gene_biotype=protein_coding;locus_tag=STER_RS00500;old_locus_tag=STER_0100
80098	80935	-	ID=gene-STER_RS09925;Name=STER_RS09925;end_range=80935,.;gbkey=Gene;gene_biotype=pseudogene;locus_tag=STER_RS09925;partial=true;pseudo=true
80860	80928	-	ID=gene-STER_sCDS_280;Name=STER_sCDS_280
80892	81020	+	ID=gene-STER_sCDS_535;Name=STER_sCDS_535
80962	81018	-	ID=gene-STER_sCDS_362;Name=STER_sCDS_362
80990	81211	-	ID=gene-STER_RS09930;Name=STER_RS09930;gbkey=Gene;gene_biotype=protein_coding;locus_tag=STER_RS09930
81290	81367	-	ID=gene-STER_sCDS_234;Name=STER_sCDS_234
81478	82404	-	ID=gene-STER_RS00515;Name=STER_RS00515;gbkey=Gene;gene_biotype=pseudogene;locus_tag=STER_RS00515;pseudo=true
82326	82433	-	ID=gene-STER_sCDS_130;Name=STER_sCDS_130
82571	82641	+	ID=gene-STER_RS00520;Name=STER_RS00520;gbkey=Gene;gene_biotype=tRNA;locus_tag=STER_RS00520;old_locus_tag=STER_t0104
82956	83723	+	ID=gene-STER_RS00525;Name=STER_RS00525;gbkey=Gene;gene_biotype=protein_coding;locus_tag=STER_RS00525;old_locus_tag=STER_0105
83841	84881	+	ID=gene-STER_RS00530;Name=STER_RS00530;gbkey=Gene;gene_biotype=protein_coding;locus_tag=STER_RS00530;old_locus_tag=STER_0106
84991	85461	-	ID=gene-STER_RS00535;Name=STER_RS00535;gbkey=Gene;gene_biotype=protein_coding;locus_tag=STER_RS00535;old_locus_tag=STER_0107
85705	86160	+	ID=gene-STER_RS00540;Name=STER_RS00540;gbkey=Gene;gene_biotype=protein_coding;locus_tag=STER_RS00540;old_locus_tag=STER_0108
86161	88611	+	ID=gene-STER_RS00545;Name=STER_RS00545;gbkey=Gene;gene_biotype=protein_coding;locus_tag=STER_RS00545;old_locus_tag=STER_0109
88739	89434	-	ID=gene-STER_RS09935;Name=STER_RS09935;gbkey=Gene;gene_biotype=protein_coding;locus_tag=STER_RS09935
89479	89676	-	ID=gene-STER_RS09940;Name=STER_RS09940;gbkey=Gene;gene_biotype=protein_coding;locus_tag=STER_RS09940
89621	90038	-	ID=gene-STER_RS09945;Name=STER_RS09945;gbkey=Gene;gene_biotype=pseudogene;locus_tag=STER_RS09945;pseudo=true
89919	89996	-	ID=gene-STER_sCDS_235;Name=STER_sCDS_235
90195	91765	+	ID=gene-STER_RS09950;Name=STER_RS09950;gbkey=Gene;gene_biotype=pseudogene;locus_tag=STER_RS09950;pseudo=true
91828	93081	-	ID=gene-STER_RS00565;Name=STER_RS00565;gbkey=Gene;gene_biotype=protein_coding;locus_tag=STER_RS00565;old_locus_tag=STER_0113
93284	95509	+	ID=gene-STER_RS00570;Name=STER_RS00570;gbkey=Gene;gene_biotype=protein_coding;locus_tag=STER_RS00570;old_locus_tag=STER_0114
95518	96288	+	ID=gene-STER_RS00575;Name=STER_RS00575;gbkey=Gene;gene_biotype=protein_coding;locus_tag=STER_RS00575;old_locus_tag=STER_0115
96361	96981	+	ID=gene-STER_RS00580;Name=STER_RS00580;gbkey=Gene;gene_biotype=protein_coding;locus_tag=STER_RS00580;old_locus_tag=STER_0116
96994	97152	+	ID=gene-STER_sCDS_492;Name=STER_sCDS_492
97234	97335	+	ID=gene-STER_sCDS_602;Name=STER_sCDS_602
97363	98706	+	ID=gene-STER_RS00585;Name=STER_RS00585;gbkey=Gene;gene_biotype=protein_coding;locus_tag=STER_RS00585;old_locus_tag=STER_0117
98699	99100	+	ID=gene-STER_RS00590;Name=STER_RS00590;gbkey=Gene;gene_biotype=protein_coding;locus_tag=STER_RS00590;old_locus_tag=STER_0118
99270	99335	+	ID=gene-STER_sCDS_784;Name=STER_sCDS_784
99448	99537	+	ID=gene-STER_sCDS_651;Name=STER_sCDS_651
99613	99801	+	ID=gene-STER_RS00595;Name=STER_RS00595;gbkey=Gene;gene_biotype=protein_coding;locus_tag=STER_RS00595;old_locus_tag=STER_0120
99872	100114	+	ID=gene-STER_RS00600;Name=STER_RS00600;gbkey=Gene;gene_biotype=protein_coding;locus_tag=STER_RS00600;old_locus_tag=STER_0121
100162	100905	+	ID=gene-STER_RS00605;Name=STER_RS00605;gbkey=Gene;gene_biotype=protein_coding;locus_tag=STER_RS00605;old_locus_tag=STER_0122
100908	101423	+	ID=gene-STER_RS00610;Name=STER_RS00610;gbkey=Gene;gene_biotype=protein_coding;locus_tag=STER_RS00610;old_locus_tag=STER_0123
101432	102292	+	ID=gene-STER_RS00615;Name=STER_RS00615;gbkey=Gene;gene_biotype=protein_coding;locus_tag=STER_RS00615;old_locus_tag=STER_0124
102406	102501	+	ID=gene-STER_sCDS_623;Name=STER_sCDS_623
102470	102562	+	ID=gene-STER_RS09955;Name=STER_RS09955;gbkey=Gene;gene_biotype=protein_coding;locus_tag=STER_RS09955
102534	102641	+	ID=gene-STER_sCDS_574;Name=STER_sCDS_574
102593	103093	+	ID=gene-STER_RS00620;Name=STER_RS00620;gbkey=Gene;gene_biotype=protein_coding;locus_tag=STER_RS00620;old_locus_tag=STER_0125
103241	104197	+	ID=gene-STER_RS00625;Name=STER_RS00625;gbkey=Gene;gene_biotype=protein_coding;locus_tag=STER_RS00625;old_locus_tag=STER_0126
104406	104852	+	ID=gene-STER_RS00630;Name=STER_RS00630;gbkey=Gene;gene_biotype=protein_coding;locus_tag=STER_RS00630;old_locus_tag=STER_0127
104880	105272	+	ID=gene-STER_RS00635;Name=STER_RS00635;gbkey=Gene;gene_biotype=protein_coding;locus_tag=STER_RS00635;old_locus_tag=STER_0128
105383	105717	-	ID=gene-STER_RS09960;Name=STER_RS09960;end_range=105717,.;gbkey=Gene;gene_biotype=pseudogene;locus_tag=STER_RS09960;partial=true;pseudo=true
105430	105603	-	ID=gene-STER_sCDS_011;Name=STER_sCDS_011
105625	105696	+	ID=gene-STER_sCDS_750;Name=STER_sCDS_750
105747	106010	+	ID=gene-STER_RS00640;Name=STER_RS00640;gbkey=Gene;gene_biotype=protein_coding;locus_tag=STER_RS00640
106057	106107	+	ID=gene-STER_sCDS_925;Name=STER_sCDS_925
106260	106364	+	ID=gene-STER_RS00645;Name=STER_RS00645;gbkey=Gene;gene_biotype=protein_coding;locus_tag=STER_RS00645;old_locus_tag=STER_0130
106407	108122	+	ID=gene-STER_RS00650;Name=STER_RS00650;gbkey=Gene;gene_biotype=protein_coding;locus_tag=STER_RS00650;old_locus_tag=STER_0131
108266	109441	-	ID=gene-STER_RS00655;Name=STER_RS00655;gbkey=Gene;gene_biotype=pseudogene;locus_tag=STER_RS00655;pseudo=true
108808	108861	-	ID=gene-STER_sCDS_389;Name=STER_sCDS_389
109545	110810	+	ID=gene-STER_RS00660;Name=STER_RS00660;gbkey=Gene;gene_biotype=pseudogene;locus_tag=STER_RS00660;pseudo=true
110820	110987	+	ID=gene-STER_sCDS_475;Name=STER_sCDS_475
110826	111550	+	ID=gene-STER_RS00665;Name=STER_RS00665;gbkey=Gene;gene_biotype=pseudogene;locus_tag=STER_RS00665;pseudo=true
111672	111776	+	ID=gene-STER_sCDS_585;Name=STER_sCDS_585
111788	111868	+	ID=gene-STER_sCDS_702;Name=STER_sCDS_702
111876	113132	-	ID=gene-STER_RS00670;Name=STER_RS00670;gbkey=Gene;gene_biotype=protein_coding;locus_tag=STER_RS00670;old_locus_tag=STER_0138
113500	114180	-	ID=gene-STER_RS00675;Name=STER_RS00675;gbkey=Gene;gene_biotype=protein_coding;locus_tag=STER_RS00675;old_locus_tag=STER_0139
114253	114630	+	ID=gene-STER_RS00680;Name=STER_RS00680;gbkey=Gene;gene_biotype=pseudogene;locus_tag=STER_RS00680;partial=true;pseudo=true;start_range=.,114253
114897	115067	+	ID=gene-STER_sCDS_469;Name=STER_sCDS_469
115091	116746	+	ID=gene-STER_RS00685;Name=STER_RS00685;gbkey=Gene;gene_biotype=protein_coding;locus_tag=STER_RS00685;old_locus_tag=STER_0142
116849	117907	+	ID=gene-STER_RS00690;Name=STER_RS00690;gbkey=Gene;gene_biotype=protein_coding;locus_tag=STER_RS00690;old_locus_tag=STER_0143
117907	118860	+	ID=gene-STER_RS00695;Name=STER_RS00695;gbkey=Gene;gene_biotype=protein_coding;locus_tag=STER_RS00695;old_locus_tag=STER_0144
118857	120554	+	ID=gene-STER_RS00700;Name=STER_RS00700;gbkey=Gene;gene_biotype=protein_coding;locus_tag=STER_RS00700;old_locus_tag=STER_0145
120582	120647	-	ID=gene-STER_sCDS_302;Name=STER_sCDS_302
120649	120882	-	ID=gene-STER_RS00705;Name=STER_RS00705;gbkey=Gene;gene_biotype=protein_coding;locus_tag=STER_RS00705
121047	121997	+	ID=gene-STER_RS00710;Name=STER_RS00710;gbkey=Gene;gene_biotype=protein_coding;locus_tag=STER_RS00710;old_locus_tag=STER_0147
121994	122674	-	ID=gene-STER_RS00715;Name=STER_RS00715;gbkey=Gene;gene_biotype=protein_coding;locus_tag=STER_RS00715;old_locus_tag=STER_0148
122832	124025	-	ID=gene-STER_RS00720;Name=STER_RS00720;gbkey=Gene;gene_biotype=protein_coding;locus_tag=STER_RS00720;old_locus_tag=STER_0149
124093	125256	-	ID=gene-STER_RS00725;Name=STER_RS00725;gbkey=Gene;gene_biotype=protein_coding;locus_tag=STER_RS00725;old_locus_tag=STER_0150
125383	126639	+	ID=gene-STER_RS00730;Name=STER_RS00730;gbkey=Gene;gene_biotype=protein_coding;locus_tag=STER_RS00730;old_locus_tag=STER_0151
126633	126692	+	ID=gene-STER_sCDS_838;Name=STER_sCDS_838
126722	126790	-	ID=gene-STER_sCDS_281;Name=STER_sCDS_281
126798	126890	-	ID=gene-STER_sCDS_174;Name=STER_sCDS_174
126817	126912	-	ID=gene-STER_sCDS_167;Name=STER_sCDS_167
126991	127673	-	ID=gene-STER_RS00735;Name=STER_RS00735;gbkey=Gene;gene_biotype=pseudogene;locus_tag=STER_RS00735;pseudo=true
127829	128691	+	ID=gene-STER_RS00745;Name=STER_RS00745;gbkey=Gene;gene_biotype=pseudogene;locus_tag=STER_RS00745;pseudo=true
128710	129045	+	ID=gene-STER_RS00750;Name=STER_RS00750;gbkey=Gene;gene_biotype=protein_coding;locus_tag=STER_RS00750;old_locus_tag=STER_0155
129066	129149	+	ID=gene-STER_sCDS_682;Name=STER_sCDS_682
129181	129267	-	ID=gene-STER_sCDS_195;Name=STER_sCDS_195
129366	129632	+	ID=gene-STER_RS00755;Name=STER_RS00755;gbkey=Gene;gene_biotype=protein_coding;locus_tag=STER_RS00755;old_locus_tag=STER_0156
129650	130987	+	ID=gene-STER_RS00760;Name=STER_RS00760;gbkey=Gene;gene_biotype=protein_coding;locus_tag=STER_RS00760;old_locus_tag=STER_0157
130999	131046	+	ID=gene-STER_sCDS_958;Name=STER_sCDS_958
131104	131808	+	ID=gene-STER_RS00765;Name=STER_RS00765;gbkey=Gene;gene_biotype=protein_coding;locus_tag=STER_RS00765;old_locus_tag=STER_0158
131795	132592	+	ID=gene-STER_RS00770;Name=STER_RS00770;gbkey=Gene;gene_biotype=protein_coding;locus_tag=STER_RS00770;old_locus_tag=STER_0159
132589	133173	+	ID=gene-STER_RS00775;Name=STER_RS00775;gbkey=Gene;gene_biotype=protein_coding;locus_tag=STER_RS00775;old_locus_tag=STER_0160
133364	134446	+	ID=gene-STER_RS00780;Name=STER_RS00780;gbkey=Gene;gene_biotype=protein_coding;locus_tag=STER_RS00780;old_locus_tag=STER_0161
134439	135053	+	ID=gene-STER_RS00785;Name=STER_RS00785;gbkey=Gene;gene_biotype=protein_coding;locus_tag=STER_RS00785;old_locus_tag=STER_0162
135061	135153	+	ID=gene-STER_sCDS_636;Name=STER_sCDS_636
135182	137005	+	ID=gene-STER_RS00790;Name=STER_RS00790;gbkey=Gene;gene_biotype=protein_coding;locus_tag=STER_RS00790;old_locus_tag=STER_0163
137257	137361	+	ID=gene-STER_sCDS_586;Name=STER_sCDS_586
137330	137410	+	ID=gene-STER_sCDS_703;Name=STER_sCDS_703
137432	138565	+	ID=gene-STER_RS00795;Name=STER_RS00795;gbkey=Gene;gene_biotype=protein_coding;locus_tag=STER_RS00795;old_locus_tag=STER_0164
138599	138658	+	ID=gene-STER_sCDS_839;Name=STER_sCDS_839
138671	139417	+	ID=gene-STER_RS00800;Name=STER_RS00800;gbkey=Gene;gene_biotype=protein_coding;locus_tag=STER_RS00800;old_locus_tag=STER_0165
139410	140171	+	ID=gene-STER_RS00805;Name=STER_RS00805;gbkey=Gene;gene_biotype=protein_coding;locus_tag=STER_RS00805;old_locus_tag=STER_0166
140184	140631	+	ID=gene-STER_RS00810;Name=STER_RS00810;gbkey=Gene;gene_biotype=pseudogene;locus_tag=STER_RS00810;pseudo=true
140486	140572	+	ID=gene-STER_sCDS_666;Name=STER_sCDS_666
140582	140686	+	ID=gene-STER_sCDS_587;Name=STER_sCDS_587
141017	142571	+	ID=gene-STER_RS00815;Name=STER_RS00815;gbkey=Gene;gene_biotype=rRNA;locus_tag=STER_RS00815;old_locus_tag=STER_r0168
142618	142690	+	ID=gene-STER_RS00820;Name=STER_RS00820;gbkey=Gene;gene_biotype=tRNA;locus_tag=STER_RS00820;old_locus_tag=STER_t0169
142836	145737	+	ID=gene-STER_RS00825;Name=STER_RS00825;gbkey=Gene;gene_biotype=rRNA;locus_tag=STER_RS00825;old_locus_tag=STER_r0170
145820	145935	+	ID=gene-STER_RS00830;Name=rrf;gbkey=Gene;gene=rrf;gene_biotype=rRNA;locus_tag=STER_RS00830;old_locus_tag=STER_r0171
145941	146013	+	ID=gene-STER_RS00835;Name=STER_RS00835;gbkey=Gene;gene_biotype=tRNA;locus_tag=STER_RS00835;old_locus_tag=STER_t0172
146016	146088	+	ID=gene-STER_RS00840;Name=STER_RS00840;gbkey=Gene;gene_biotype=tRNA;locus_tag=STER_RS00840;old_locus_tag=STER_t0173
146108	146180	+	ID=gene-STER_RS00845;Name=STER_RS00845;gbkey=Gene;gene_biotype=tRNA;locus_tag=STER_RS00845;old_locus_tag=STER_t0174
146186	146267	+	ID=gene-STER_RS00850;Name=STER_RS00850;gbkey=Gene;gene_biotype=tRNA;locus_tag=STER_RS00850;old_locus_tag=STER_t0175
146282	146354	+	ID=gene-STER_RS00855;Name=STER_RS00855;gbkey=Gene;gene_biotype=tRNA;locus_tag=STER_RS00855;old_locus_tag=STER_t0176
146361	146432	+	ID=gene-STER_RS00860;Name=STER_RS00860;gbkey=Gene;gene_biotype=tRNA;locus_tag=STER_RS00860;old_locus_tag=STER_t0177
146439	146524	+	ID=gene-STER_RS00865;Name=STER_RS00865;gbkey=Gene;gene_biotype=tRNA;locus_tag=STER_RS00865;old_locus_tag=STER_t0178
146539	146612	+	ID=gene-STER_RS00870;Name=STER_RS00870;gbkey=Gene;gene_biotype=tRNA;locus_tag=STER_RS00870;old_locus_tag=STER_t0179
146620	146693	+	ID=gene-STER_RS00875;Name=STER_RS00875;gbkey=Gene;gene_biotype=tRNA;locus_tag=STER_RS00875;old_locus_tag=STER_t0180
146823	148377	+	ID=gene-STER_RS00880;Name=STER_RS00880;gbkey=Gene;gene_biotype=rRNA;locus_tag=STER_RS00880;old_locus_tag=STER_r0181
148424	148496	+	ID=gene-STER_RS00885;Name=STER_RS00885;gbkey=Gene;gene_biotype=tRNA;locus_tag=STER_RS00885;old_locus_tag=STER_t0182
148642	151543	+	ID=gene-STER_RS00890;Name=STER_RS00890;gbkey=Gene;gene_biotype=rRNA;locus_tag=STER_RS00890;old_locus_tag=STER_r0183
151626	151741	+	ID=gene-STER_RS00895;Name=rrf;gbkey=Gene;gene=rrf;gene_biotype=rRNA;locus_tag=STER_RS00895;old_locus_tag=STER_r0184
151747	151820	+	ID=gene-STER_RS00900;Name=STER_RS00900;gbkey=Gene;gene_biotype=tRNA;locus_tag=STER_RS00900;old_locus_tag=STER_t0185
151862	151915	+	ID=gene-STER_sCDS_889;Name=STER_sCDS_889
151896	152075	+	ID=gene-STER_RS00905;Name=STER_RS00905;gbkey=Gene;gene_biotype=protein_coding;locus_tag=STER_RS00905
151975	152079	+	ID=gene-STER_sCDS_588;Name=STER_sCDS_588
152148	152225	+	ID=gene-STER_sCDS_719;Name=STER_sCDS_719
152191	152283	-	ID=gene-STER_sCDS_175;Name=STER_sCDS_175
152441	152767	+	ID=gene-STER_RS00910;Name=STER_RS00910;gbkey=Gene;gene_biotype=protein_coding;locus_tag=STER_RS00910
152771	152824	+	ID=gene-STER_sCDS_890;Name=STER_sCDS_890
152849	154039	+	ID=gene-STER_RS00915;Name=STER_RS00915;gbkey=Gene;gene_biotype=protein_coding;locus_tag=STER_RS00915;old_locus_tag=STER_0187
154147	154212	+	ID=gene-STER_sCDS_785;Name=STER_sCDS_785
154216	154305	+	ID=gene-STER_sCDS_652;Name=STER_sCDS_652
154292	154762	-	ID=gene-STER_RS00920;Name=STER_RS00920;gbkey=Gene;gene_biotype=pseudogene;locus_tag=STER_RS00920;partial=true;pseudo=true;start_range=.,154292
154325	154405	+	ID=gene-STER_sCDS_704;Name=STER_sCDS_704
155120	155209	+	ID=gene-STER_RS09965;Name=STER_RS09965;end_range=155209,.;gbkey=Gene;gene_biotype=pseudogene;locus_tag=STER_RS09965;partial=true;pseudo=true;start_range=.,155120
155171	155233	+	ID=gene-STER_sCDS_812;Name=STER_sCDS_812
155516	156013	+	ID=gene-STER_RS00925;Name=STER_RS00925;gbkey=Gene;gene_biotype=protein_coding;locus_tag=STER_RS00925;old_locus_tag=STER_0189
156000	156074	+	ID=gene-STER_sCDS_733;Name=STER_sCDS_733
156113	156955	-	ID=gene-STER_RS00930;Name=STER_RS00930;gbkey=Gene;gene_biotype=protein_coding;locus_tag=STER_RS00930;old_locus_tag=STER_0190
157096	158379	+	ID=gene-STER_RS00935;Name=STER_RS00935;gbkey=Gene;gene_biotype=protein_coding;locus_tag=STER_RS00935;old_locus_tag=STER_0191
158381	158443	+	ID=gene-STER_sCDS_813;Name=STER_sCDS_813
158537	159112	+	ID=gene-STER_RS00940;Name=STER_RS00940;gbkey=Gene;gene_biotype=protein_coding;locus_tag=STER_RS00940;old_locus_tag=STER_0192
159147	159230	-	ID=gene-STER_sCDS_207;Name=STER_sCDS_207
159363	160967	+	ID=gene-STER_RS00945;Name=STER_RS00945;gbkey=Gene;gene_biotype=protein_coding;locus_tag=STER_RS00945;old_locus_tag=STER_0193
160957	161025	+	ID=gene-STER_sCDS_772;Name=STER_sCDS_772
161062	161532	+	ID=gene-STER_RS00950;Name=STER_RS00950;gbkey=Gene;gene_biotype=protein_coding;locus_tag=STER_RS00950;old_locus_tag=STER_0194
161548	161994	+	ID=gene-STER_RS00955;Name=STER_RS00955;gbkey=Gene;gene_biotype=protein_coding;locus_tag=STER_RS00955;old_locus_tag=STER_0195
161994	162947	+	ID=gene-STER_RS00960;Name=STER_RS00960;gbkey=Gene;gene_biotype=protein_coding;locus_tag=STER_RS00960;old_locus_tag=STER_0196
162948	163691	+	ID=gene-STER_RS00965;Name=STER_RS00965;gbkey=Gene;gene_biotype=protein_coding;locus_tag=STER_RS00965;old_locus_tag=STER_0197
163768	163818	+	ID=gene-STER_sCDS_926;Name=STER_sCDS_926
163857	166397	+	ID=gene-STER_RS00970;Name=STER_RS00970;gbkey=Gene;gene_biotype=protein_coding;locus_tag=STER_RS00970;old_locus_tag=STER_0198
166439	166897	-	ID=gene-STER_RS00975;Name=STER_RS00975;gbkey=Gene;gene_biotype=protein_coding;locus_tag=STER_RS00975;old_locus_tag=STER_0199
167067	169286	+	ID=gene-STER_RS00980;Name=STER_RS00980;gbkey=Gene;gene_biotype=protein_coding;locus_tag=STER_RS00980;old_locus_tag=STER_0200
169299	169742	+	ID=gene-STER_RS00985;Name=STER_RS00985;gbkey=Gene;gene_biotype=protein_coding;locus_tag=STER_RS00985;old_locus_tag=STER_0201
170041	170202	+	ID=gene-STER_sCDS_487;Name=STER_sCDS_487
170183	170467	+	ID=gene-STER_RS00990;Name=STER_RS00990;gbkey=Gene;gene_biotype=protein_coding;locus_tag=STER_RS00990
170397	170894	+	ID=gene-STER_RS00995;Name=STER_RS00995;gbkey=Gene;gene_biotype=protein_coding;locus_tag=STER_RS00995
170891	170944	+	ID=gene-STER_sCDS_891;Name=STER_sCDS_891
170949	171719	+	ID=gene-STER_RS01000;Name=STER_RS01000;gbkey=Gene;gene_biotype=protein_coding;locus_tag=STER_RS01000
171747	171854	+	ID=gene-STER_sCDS_575;Name=STER_sCDS_575
172020	173270	+	ID=gene-STER_RS01005;Name=STER_RS01005;gbkey=Gene;gene_biotype=protein_coding;locus_tag=STER_RS01005;old_locus_tag=STER_0204
173308	173361	-	ID=gene-STER_sCDS_390;Name=STER_sCDS_390
173321	173368	+	ID=gene-STER_sCDS_959;Name=STER_sCDS_959
173431	174045	-	ID=gene-STER_RS01010;Name=STER_RS01010;gbkey=Gene;gene_biotype=protein_coding;locus_tag=STER_RS01010;old_locus_tag=STER_0205
174146	174784	-	ID=gene-STER_RS01015;Name=STER_RS01015;gbkey=Gene;gene_biotype=protein_coding;locus_tag=STER_RS01015;old_locus_tag=STER_0206
174891	176054	+	ID=gene-STER_RS01020;Name=STER_RS01020;gbkey=Gene;gene_biotype=protein_coding;locus_tag=STER_RS01020;old_locus_tag=STER_0207
176203	176472	+	ID=gene-STER_RS01025;Name=STER_RS01025;gbkey=Gene;gene_biotype=protein_coding;locus_tag=STER_RS01025;old_locus_tag=STER_0208
176519	176575	+	ID=gene-STER_sCDS_861;Name=STER_sCDS_861
176702	177283	-	ID=gene-STER_RS01030;Name=STER_RS01030;gbkey=Gene;gene_biotype=protein_coding;locus_tag=STER_RS01030;old_locus_tag=STER_0209
177573	177692	+	ID=gene-STER_sCDS_553;Name=STER_sCDS_553
177851	178021	+	ID=gene-STER_sCDS_470;Name=STER_sCDS_470
178022	178129	+	ID=gene-STER_sCDS_576;Name=STER_sCDS_576
178108	178215	+	ID=gene-STER_RS09970;Name=STER_RS09970;gbkey=Gene;gene_biotype=protein_coding;locus_tag=STER_RS09970;old_locus_tag=STER_0212
178187	178267	+	ID=gene-STER_sCDS_705;Name=STER_sCDS_705
178302	179042	-	ID=gene-STER_RS01035;Name=STER_RS01035;gbkey=Gene;gene_biotype=protein_coding;locus_tag=STER_RS01035;old_locus_tag=STER_0213
179042	180592	-	ID=gene-STER_RS01040;Name=STER_RS01040;gbkey=Gene;gene_biotype=protein_coding;locus_tag=STER_RS01040;old_locus_tag=STER_0214
180615	180701	+	ID=gene-STER_sCDS_667;Name=STER_sCDS_667
180795	181649	+	ID=gene-STER_RS01045;Name=STER_RS01045;gbkey=Gene;gene_biotype=protein_coding;locus_tag=STER_RS01045;old_locus_tag=STER_0215
181739	182009	-	ID=gene-STER_RS09975;Name=STER_RS09975;gbkey=Gene;gene_biotype=pseudogene;locus_tag=STER_RS09975;pseudo=true
181800	181874	+	ID=gene-STER_sCDS_734;Name=STER_sCDS_734
181878	181943	+	ID=gene-STER_sCDS_786;Name=STER_sCDS_786
181909	181974	+	ID=gene-STER_sCDS_787;Name=STER_sCDS_787
182275	183024	+	ID=gene-STER_RS01050;Name=STER_RS01050;gbkey=Gene;gene_biotype=protein_coding;locus_tag=STER_RS01050;old_locus_tag=STER_0216
183028	184185	+	ID=gene-STER_RS01055;Name=STER_RS01055;gbkey=Gene;gene_biotype=protein_coding;locus_tag=STER_RS01055;old_locus_tag=STER_0217
184346	185116	+	ID=gene-STER_RS01060;Name=STER_RS01060;gbkey=Gene;gene_biotype=protein_coding;locus_tag=STER_RS01060;old_locus_tag=STER_0218
185153	186415	+	ID=gene-STER_RS01065;Name=STER_RS01065;gbkey=Gene;gene_biotype=protein_coding;locus_tag=STER_RS01065;old_locus_tag=STER_0219
186469	187701	+	ID=gene-STER_RS01070;Name=STER_RS01070;gbkey=Gene;gene_biotype=protein_coding;locus_tag=STER_RS01070;old_locus_tag=STER_0220
187688	188122	+	ID=gene-STER_RS01075;Name=STER_RS01075;gbkey=Gene;gene_biotype=protein_coding;locus_tag=STER_RS01075;old_locus_tag=STER_0221
188112	188165	+	ID=gene-STER_sCDS_892;Name=STER_sCDS_892
188202	189620	+	ID=gene-STER_RS01080;Name=STER_RS01080;gbkey=Gene;gene_biotype=protein_coding;locus_tag=STER_RS01080;old_locus_tag=STER_0222
189731	189820	+	ID=gene-STER_sCDS_653;Name=STER_sCDS_653
190085	190186	+	ID=gene-STER_sCDS_603;Name=STER_sCDS_603
190183	190939	+	ID=gene-STER_RS01085;Name=STER_RS01085;gbkey=Gene;gene_biotype=pseudogene;locus_tag=STER_RS01085;pseudo=true
190929	191138	+	ID=gene-STER_RS01090;Name=STER_RS01090;gbkey=Gene;gene_biotype=protein_coding;locus_tag=STER_RS01090
191146	192182	+	ID=gene-STER_RS01095;Name=STER_RS01095;gbkey=Gene;gene_biotype=pseudogene;locus_tag=STER_RS01095;pseudo=true
191149	191295	+	ID=gene-STER_sCDS_512;Name=STER_sCDS_512
191669	191815	+	ID=gene-STER_sCDS_513;Name=STER_sCDS_513
192196	193238	+	ID=gene-STER_RS09980;Name=STER_RS09980;gbkey=Gene;gene_biotype=pseudogene;locus_tag=STER_RS09980;old_locus_tag=STER_0226;pseudo=true
193240	194178	+	ID=gene-STER_RS01115;Name=STER_RS01115;gbkey=Gene;gene_biotype=protein_coding;locus_tag=STER_RS01115;old_locus_tag=STER_0227
194292	194393	+	ID=gene-STER_sCDS_604;Name=STER_sCDS_604
194400	194651	+	ID=gene-STER_RS01120;Name=STER_RS01120;gbkey=Gene;gene_biotype=pseudogene;locus_tag=STER_RS01120;pseudo=true
194735	195601	+	ID=gene-STER_RS01125;Name=STER_RS01125;gbkey=Gene;gene_biotype=protein_coding;locus_tag=STER_RS01125;old_locus_tag=STER_0230
195594	196571	+	ID=gene-STER_RS01130;Name=STER_RS01130;gbkey=Gene;gene_biotype=protein_coding;locus_tag=STER_RS01130;old_locus_tag=STER_0231
196555	196638	+	ID=gene-STER_sCDS_683;Name=STER_sCDS_683
196650	196799	+	ID=gene-STER_sCDS_509;Name=STER_sCDS_509
196835	198067	+	ID=gene-STER_RS01135;Name=STER_RS01135;gbkey=Gene;gene_biotype=protein_coding;locus_tag=STER_RS01135;old_locus_tag=STER_0232
198173	198616	+	ID=gene-STER_RS01140;Name=STER_RS01140;gbkey=Gene;gene_biotype=protein_coding;locus_tag=STER_RS01140;old_locus_tag=STER_0233
198618	199325	+	ID=gene-STER_RS01145;Name=STER_RS01145;gbkey=Gene;gene_biotype=protein_coding;locus_tag=STER_RS01145;old_locus_tag=STER_0234
199318	200130	+	ID=gene-STER_RS01150;Name=STER_RS01150;gbkey=Gene;gene_biotype=protein_coding;locus_tag=STER_RS01150;old_locus_tag=STER_0235
200292	201230	+	ID=gene-STER_RS01155;Name=STER_RS01155;gbkey=Gene;gene_biotype=protein_coding;locus_tag=STER_RS01155;old_locus_tag=STER_0236
201381	201776	+	ID=gene-STER_RS01160;Name=STER_RS01160;gbkey=Gene;gene_biotype=protein_coding;locus_tag=STER_RS01160
201788	202006	+	ID=gene-STER_RS09985;Name=STER_RS09985;gbkey=Gene;gene_biotype=pseudogene;locus_tag=STER_RS09985;pseudo=true
202022	202948	+	ID=gene-STER_RS01165;Name=STER_RS01165;gbkey=Gene;gene_biotype=protein_coding;locus_tag=STER_RS01165
202941	203567	+	ID=gene-STER_RS01170;Name=STER_RS01170;gbkey=Gene;gene_biotype=pseudogene;locus_tag=STER_RS01170;old_locus_tag=STER_0239;pseudo=true
203668	203739	+	ID=gene-STER_sCDS_751;Name=STER_sCDS_751
203703	204482	+	ID=gene-STER_RS01175;Name=STER_RS01175;gbkey=Gene;gene_biotype=protein_coding;locus_tag=STER_RS01175;old_locus_tag=STER_0240
204591	205940	+	ID=gene-STER_RS01180;Name=pgi;gbkey=Gene;gene=pgi;gene_biotype=protein_coding;locus_tag=STER_RS01180;old_locus_tag=STER_0241
206128	206844	+	ID=gene-STER_RS01185;Name=STER_RS01185;gbkey=Gene;gene_biotype=protein_coding;locus_tag=STER_RS01185;old_locus_tag=STER_0242
206970	207308	+	ID=gene-STER_RS01190;Name=STER_RS01190;gbkey=Gene;gene_biotype=protein_coding;locus_tag=STER_RS01190;old_locus_tag=STER_0243
207437	208186	+	ID=gene-STER_RS01195;Name=STER_RS01195;gbkey=Gene;gene_biotype=protein_coding;locus_tag=STER_RS01195;old_locus_tag=STER_0244
208199	208993	+	ID=gene-STER_RS01200;Name=STER_RS01200;gbkey=Gene;gene_biotype=protein_coding;locus_tag=STER_RS01200;old_locus_tag=STER_0245
209010	210272	+	ID=gene-STER_RS01205;Name=STER_RS01205;gbkey=Gene;gene_biotype=protein_coding;locus_tag=STER_RS01205;old_locus_tag=STER_0246
210287	210343	+	ID=gene-STER_sCDS_862;Name=STER_sCDS_862
210358	212205	+	ID=gene-STER_RS01210;Name=STER_RS01210;gbkey=Gene;gene_biotype=protein_coding;locus_tag=STER_RS01210;old_locus_tag=STER_0247
212353	212418	+	ID=gene-STER_sCDS_788;Name=STER_sCDS_788
212357	212491	+	ID=gene-STER_sCDS_525;Name=STER_sCDS_525
212537	212587	-	ID=gene-STER_sCDS_409;Name=STER_sCDS_409
212675	212731	+	ID=gene-STER_sCDS_863;Name=STER_sCDS_863
212721	212792	+	ID=gene-STER_sCDS_752;Name=STER_sCDS_752
212822	214762	+	ID=gene-STER_RS01215;Name=STER_RS01215;gbkey=Gene;gene_biotype=pseudogene;locus_tag=STER_RS01215;old_locus_tag=STER_0249;pseudo=true
214762	215565	+	ID=gene-STER_RS01220;Name=STER_RS01220;gbkey=Gene;gene_biotype=protein_coding;locus_tag=STER_RS01220;old_locus_tag=STER_0251
215735	216022	+	ID=gene-STER_RS01225;Name=STER_RS01225;gbkey=Gene;gene_biotype=protein_coding;locus_tag=STER_RS01225;old_locus_tag=STER_0252
216071	217690	+	ID=gene-STER_RS01230;Name=STER_RS01230;gbkey=Gene;gene_biotype=protein_coding;locus_tag=STER_RS01230;old_locus_tag=STER_0253
217784	218883	+	ID=gene-STER_RS09990;Name=STER_RS09990;gbkey=Gene;gene_biotype=pseudogene;locus_tag=STER_RS09990;pseudo=true
218606	218662	+	ID=gene-STER_sCDS_864;Name=STER_sCDS_864
218686	218802	+	ID=gene-STER_sCDS_558;Name=STER_sCDS_558
218983	219039	-	ID=gene-STER_sCDS_363;Name=STER_sCDS_363
219049	219099	-	ID=gene-STER_sCDS_410;Name=STER_sCDS_410
219071	219157	-	ID=gene-STER_sCDS_196;Name=STER_sCDS_196
219106	219414	-	ID=gene-STER_RS01255;Name=STER_RS01255;gbkey=Gene;gene_biotype=protein_coding;locus_tag=STER_RS01255;old_locus_tag=STER_0256
219422	219559	-	ID=gene-STER_sCDS_062;Name=STER_sCDS_062
219508	219594	-	ID=gene-STER_sCDS_197;Name=STER_sCDS_197
219728	219829	-	ID=gene-STER_sCDS_148;Name=STER_sCDS_148
219924	220229	-	ID=gene-STER_RS09995;Name=STER_RS09995;gbkey=Gene;gene_biotype=protein_coding;locus_tag=STER_RS09995
220180	220236	-	ID=gene-STER_sCDS_364;Name=STER_sCDS_364
220229	220561	-	ID=gene-STER_RS01260;Name=STER_RS01260;gbkey=Gene;gene_biotype=protein_coding;locus_tag=STER_RS01260;old_locus_tag=STER_0258
220741	221613	-	ID=gene-STER_RS01265;Name=STER_RS01265;gbkey=Gene;gene_biotype=protein_coding;locus_tag=STER_RS01265;old_locus_tag=STER_0259
221679	224006	+	ID=gene-STER_RS01270;Name=STER_RS01270;gbkey=Gene;gene_biotype=protein_coding;locus_tag=STER_RS01270;old_locus_tag=STER_0260
224055	224207	+	ID=gene-STER_RS10000;Name=STER_RS10000;gbkey=Gene;gene_biotype=protein_coding;locus_tag=STER_RS10000;old_locus_tag=STER_0261
224216	224392	+	ID=gene-STER_RS01275;Name=STER_RS01275;gbkey=Gene;gene_biotype=protein_coding;locus_tag=STER_RS01275;old_locus_tag=STER_0262
224419	224556	+	ID=gene-STER_sCDS_522;Name=STER_sCDS_522
224589	225128	+	ID=gene-STER_RS01280;Name=STER_RS01280;gbkey=Gene;gene_biotype=protein_coding;locus_tag=STER_RS01280;old_locus_tag=STER_0263
225250	225738	+	ID=gene-STER_RS01285;Name=STER_RS01285;gbkey=Gene;gene_biotype=protein_coding;locus_tag=STER_RS01285;old_locus_tag=STER_0264
225870	226680	-	ID=gene-STER_RS01290;Name=STER_RS01290;gbkey=Gene;gene_biotype=pseudogene;locus_tag=STER_RS01290;pseudo=true
226126	226308	-	ID=gene-STER_sCDS_001;Name=STER_sCDS_001
226286	226429	-	ID=gene-STER_sCDS_054;Name=STER_sCDS_054
226676	227442	-	ID=gene-STER_RS01295;Name=STER_RS01295;gbkey=Gene;gene_biotype=pseudogene;locus_tag=STER_RS01295;pseudo=true
227616	230117	+	ID=gene-STER_RS01300;Name=STER_RS01300;gbkey=Gene;gene_biotype=protein_coding;locus_tag=STER_RS01300;old_locus_tag=STER_0268
230206	230397	+	ID=gene-STER_RS01305;Name=STER_RS01305;gbkey=Gene;gene_biotype=protein_coding;locus_tag=STER_RS01305;old_locus_tag=STER_0269
230414	230770	+	ID=gene-STER_RS01310;Name=STER_RS01310;gbkey=Gene;gene_biotype=protein_coding;locus_tag=STER_RS01310;old_locus_tag=STER_0270
230815	231339	+	ID=gene-STER_RS01315;Name=STER_RS01315;gbkey=Gene;gene_biotype=pseudogene;locus_tag=STER_RS01315;pseudo=true
231290	232048	+	ID=gene-STER_RS01320;Name=STER_RS01320;gbkey=Gene;gene_biotype=protein_coding;locus_tag=STER_RS01320
232342	233796	+	ID=gene-STER_RS01325;Name=STER_RS01325;gbkey=Gene;gene_biotype=protein_coding;locus_tag=STER_RS01325;old_locus_tag=STER_0273
233808	234629	+	ID=gene-STER_RS01330;Name=STER_RS01330;gbkey=Gene;gene_biotype=protein_coding;locus_tag=STER_RS01330;old_locus_tag=STER_0274
234645	235085	+	ID=gene-STER_RS01335;Name=STER_RS01335;gbkey=Gene;gene_biotype=protein_coding;locus_tag=STER_RS01335;old_locus_tag=STER_0275
235187	236524	+	ID=gene-STER_RS01340;Name=STER_RS01340;gbkey=Gene;gene_biotype=protein_coding;locus_tag=STER_RS01340;old_locus_tag=STER_0276
236634	238955	-	ID=gene-STER_RS01345;Name=STER_RS01345;gbkey=Gene;gene_biotype=protein_coding;locus_tag=STER_RS01345;old_locus_tag=STER_0277
238955	239551	-	ID=gene-STER_RS01350;Name=STER_RS01350;gbkey=Gene;gene_biotype=protein_coding;locus_tag=STER_RS01350;old_locus_tag=STER_0278
239628	240143	+	ID=gene-STER_RS01355;Name=STER_RS01355;gbkey=Gene;gene_biotype=protein_coding;locus_tag=STER_RS01355;old_locus_tag=STER_0279
240252	240584	+	ID=gene-STER_RS01360;Name=STER_RS01360;gbkey=Gene;gene_biotype=protein_coding;locus_tag=STER_RS01360;old_locus_tag=STER_0280
240600	240968	+	ID=gene-STER_RS10005;Name=rnpB;gbkey=Gene;gene=rnpB;gene_biotype=RNase_P_RNA;locus_tag=STER_RS10005;old_locus_tag=STER_r0281
240956	241015	+	ID=gene-STER_sCDS_840;Name=STER_sCDS_840
241118	242284	+	ID=gene-STER_RS01365;Name=STER_RS01365;gbkey=Gene;gene_biotype=protein_coding;locus_tag=STER_RS01365;old_locus_tag=STER_0282
242287	244149	+	ID=gene-STER_RS01370;Name=STER_RS01370;gbkey=Gene;gene_biotype=protein_coding;locus_tag=STER_RS01370;old_locus_tag=STER_0283
244183	244230	+	ID=gene-STER_sCDS_960;Name=STER_sCDS_960
244258	247353	+	ID=gene-STER_RS01375;Name=STER_RS01375;gbkey=Gene;gene_biotype=protein_coding;locus_tag=STER_RS01375;old_locus_tag=STER_0284
247509	248225	+	ID=gene-STER_RS01380;Name=STER_RS01380;gbkey=Gene;gene_biotype=protein_coding;locus_tag=STER_RS01380;old_locus_tag=STER_0285
248252	249580	+	ID=gene-STER_RS01385;Name=STER_RS01385;gbkey=Gene;gene_biotype=protein_coding;locus_tag=STER_RS01385;old_locus_tag=STER_0286
249641	249715	+	ID=gene-STER_sCDS_735;Name=STER_sCDS_735
249666	250133	+	ID=gene-STER_RS01390;Name=STER_RS01390;gbkey=Gene;gene_biotype=pseudogene;locus_tag=STER_RS01390;pseudo=true
249681	249833	+	ID=gene-STER_sCDS_502;Name=STER_sCDS_502
250233	252209	+	ID=gene-STER_RS01395;Name=STER_RS01395;gbkey=Gene;gene_biotype=protein_coding;locus_tag=STER_RS01395;old_locus_tag=STER_0288
252294	252776	+	ID=gene-STER_RS01400;Name=STER_RS01400;gbkey=Gene;gene_biotype=protein_coding;locus_tag=STER_RS01400;old_locus_tag=STER_0289
253021	253167	+	ID=gene-STER_sCDS_514;Name=STER_sCDS_514
253086	253669	+	ID=gene-STER_RS01410;Name=STER_RS01410;gbkey=Gene;gene_biotype=pseudogene;locus_tag=STER_RS01410;old_locus_tag=STER_0291;partial=true;pseudo=true;start_range=.,253086
253725	254642	-	ID=gene-STER_RS01415;Name=STER_RS01415;gbkey=Gene;gene_biotype=protein_coding;locus_tag=STER_RS01415;old_locus_tag=STER_0292
254729	255007	-	ID=gene-STER_RS01420;Name=STER_RS01420;gbkey=Gene;gene_biotype=protein_coding;locus_tag=STER_RS01420;old_locus_tag=STER_0293
255110	255847	+	ID=gene-STER_RS01425;Name=STER_RS01425;gbkey=Gene;gene_biotype=protein_coding;locus_tag=STER_RS01425;old_locus_tag=STER_0294
255949	256443	+	ID=gene-STER_RS01430;Name=STER_RS01430;gbkey=Gene;gene_biotype=protein_coding;locus_tag=STER_RS01430;old_locus_tag=STER_0295
256477	257166	+	ID=gene-STER_RS01435;Name=STER_RS01435;gbkey=Gene;gene_biotype=protein_coding;locus_tag=STER_RS01435;old_locus_tag=STER_0296
257302	257557	-	ID=gene-STER_RS10010;Name=STER_RS10010;gbkey=Gene;gene_biotype=pseudogene;locus_tag=STER_RS10010;pseudo=true
257931	257984	-	ID=gene-STER_sCDS_391;Name=STER_sCDS_391
257950	258288	-	ID=gene-STER_RS01445;Name=STER_RS01445;gbkey=Gene;gene_biotype=protein_coding;locus_tag=STER_RS01445;old_locus_tag=STER_0298
258236	258325	+	ID=gene-STER_sCDS_654;Name=STER_sCDS_654
258475	259728	+	ID=gene-STER_RS01450;Name=STER_RS01450;gbkey=Gene;gene_biotype=protein_coding;locus_tag=STER_RS01450;old_locus_tag=STER_0299
259758	260297	-	ID=gene-STER_RS01455;Name=STER_RS01455;gbkey=Gene;gene_biotype=protein_coding;locus_tag=STER_RS01455;old_locus_tag=STER_0300
260538	260783	+	ID=gene-STER_RS01460;Name=STER_RS01460;gbkey=Gene;gene_biotype=protein_coding;locus_tag=STER_RS01460;old_locus_tag=STER_0301
260783	260839	+	ID=gene-STER_sCDS_865;Name=STER_sCDS_865
260849	261664	+	ID=gene-STER_RS01465;Name=STER_RS01465;gbkey=Gene;gene_biotype=protein_coding;locus_tag=STER_RS01465;old_locus_tag=STER_0302
261657	262631	+	ID=gene-STER_RS01470;Name=STER_RS01470;gbkey=Gene;gene_biotype=protein_coding;locus_tag=STER_RS01470;old_locus_tag=STER_0303
262613	263134	+	ID=gene-STER_RS01475;Name=STER_RS01475;gbkey=Gene;gene_biotype=protein_coding;locus_tag=STER_RS01475;old_locus_tag=STER_0304
263131	263613	+	ID=gene-STER_RS01480;Name=STER_RS01480;gbkey=Gene;gene_biotype=protein_coding;locus_tag=STER_RS01480;old_locus_tag=STER_0305
263567	264328	+	ID=gene-STER_RS01485;Name=STER_RS01485;gbkey=Gene;gene_biotype=protein_coding;locus_tag=STER_RS01485;old_locus_tag=STER_0306
264328	265041	+	ID=gene-STER_RS01490;Name=STER_RS01490;gbkey=Gene;gene_biotype=protein_coding;locus_tag=STER_RS01490;old_locus_tag=STER_0307
265034	265615	+	ID=gene-STER_RS01495;Name=scpB;gbkey=Gene;gene=scpB;gene_biotype=protein_coding;locus_tag=STER_RS01495;old_locus_tag=STER_0308
265708	266433	+	ID=gene-STER_RS01500;Name=STER_RS01500;gbkey=Gene;gene_biotype=protein_coding;locus_tag=STER_RS01500;old_locus_tag=STER_0309
266430	266681	+	ID=gene-STER_RS01505;Name=STER_RS01505;gbkey=Gene;gene_biotype=protein_coding;locus_tag=STER_RS01505;old_locus_tag=STER_0310
266704	268143	-	ID=gene-STER_RS01510;Name=STER_RS01510;gbkey=Gene;gene_biotype=protein_coding;locus_tag=STER_RS01510;old_locus_tag=STER_0311
268150	269499	-	ID=gene-STER_RS01515;Name=STER_RS01515;gbkey=Gene;gene_biotype=protein_coding;locus_tag=STER_RS01515;old_locus_tag=STER_0312
269708	269764	-	ID=gene-STER_sCDS_365;Name=STER_sCDS_365
269788	270297	+	ID=gene-STER_RS01520;Name=STER_RS01520;gbkey=Gene;gene_biotype=protein_coding;locus_tag=STER_RS01520;old_locus_tag=STER_0313
270404	270526	+	ID=id-NC_008532.1:270404..270526;Dbxref=RFAM:RF00050;Note=FMN riboswitch;bound_moiety=flavin mononucleotide;gbkey=regulatory;inference=COORDINATES: profile:INFERNAL:1.1.1;regulatory_class=riboswitch
270490	270564	-	ID=gene-STER_sCDS_248;Name=STER_sCDS_248
270608	271165	+	ID=gene-STER_RS01525;Name=STER_RS01525;gbkey=Gene;gene_biotype=protein_coding;locus_tag=STER_RS01525;old_locus_tag=STER_0314
271168	271818	+	ID=gene-STER_RS01530;Name=STER_RS01530;gbkey=Gene;gene_biotype=protein_coding;locus_tag=STER_RS01530;old_locus_tag=STER_0315
271791	271946	+	ID=gene-STER_sCDS_499;Name=STER_sCDS_499
272013	272912	+	ID=gene-STER_RS01535;Name=STER_RS01535;gbkey=Gene;gene_biotype=protein_coding;locus_tag=STER_RS01535;old_locus_tag=STER_0316
273000	273074	+	ID=gene-STER_sCDS_736;Name=STER_sCDS_736
273087	273311	+	ID=gene-STER_RS09840;Name=STER_RS09840;gbkey=Gene;gene_biotype=protein_coding;locus_tag=STER_RS09840
273342	274006	+	ID=gene-STER_RS01545;Name=STER_RS01545;gbkey=Gene;gene_biotype=pseudogene;locus_tag=STER_RS01545;pseudo=true
274006	274059	+	ID=gene-STER_sCDS_893;Name=STER_sCDS_893
274088	274327	+	ID=gene-STER_RS10015;Name=STER_RS10015;gbkey=Gene;gene_biotype=pseudogene;locus_tag=STER_RS10015;pseudo=true
274287	274352	+	ID=gene-STER_sCDS_791;Name=STER_sCDS_791
274300	274362	+	ID=gene-STER_sCDS_814;Name=STER_sCDS_814
274364	274558	+	ID=gene-STER_RS01550;Name=STER_RS01550;gbkey=Gene;gene_biotype=protein_coding;locus_tag=STER_RS01550
274574	274783	+	ID=gene-STER_RS10020;Name=STER_RS10020;gbkey=Gene;gene_biotype=protein_coding;locus_tag=STER_RS10020
274762	275181	+	ID=gene-STER_RS01555;Name=STER_RS01555;gbkey=Gene;gene_biotype=protein_coding;locus_tag=STER_RS01555
275289	275600	+	ID=gene-STER_RS01560;Name=STER_RS01560;gbkey=Gene;gene_biotype=pseudogene;locus_tag=STER_RS01560;pseudo=true
275568	276987	-	ID=gene-STER_RS10025;Name=STER_RS10025;gbkey=Gene;gene_biotype=pseudogene;locus_tag=STER_RS10025;pseudo=true
276511	276582	-	ID=gene-STER_sCDS_261;Name=STER_sCDS_261
276560	276652	-	ID=gene-STER_sCDS_176;Name=STER_sCDS_176
277135	277236	+	ID=gene-STER_sCDS_605;Name=STER_sCDS_605
277396	277911	+	ID=gene-STER_RS01570;Name=STER_RS01570;gbkey=Gene;gene_biotype=protein_coding;locus_tag=STER_RS01570;old_locus_tag=STER_0322
277936	278238	+	ID=gene-STER_RS01575;Name=STER_RS01575;gbkey=Gene;gene_biotype=protein_coding;locus_tag=STER_RS01575;old_locus_tag=STER_0323
278250	278561	+	ID=gene-STER_RS01580;Name=STER_RS01580;gbkey=Gene;gene_biotype=protein_coding;locus_tag=STER_RS01580;old_locus_tag=STER_0324
278577	280295	+	ID=gene-STER_RS01585;Name=STER_RS01585;gbkey=Gene;gene_biotype=protein_coding;locus_tag=STER_RS01585;old_locus_tag=STER_0325
280436	280888	+	ID=gene-STER_RS01590;Name=STER_RS01590;gbkey=Gene;gene_biotype=protein_coding;locus_tag=STER_RS01590;old_locus_tag=STER_0326
280878	281591	+	ID=gene-STER_RS01595;Name=STER_RS01595;gbkey=Gene;gene_biotype=protein_coding;locus_tag=STER_RS01595;old_locus_tag=STER_0327
281621	282235	+	ID=gene-STER_RS01600;Name=STER_RS01600;gbkey=Gene;gene_biotype=protein_coding;locus_tag=STER_RS01600;old_locus_tag=STER_0328
282237	283076	+	ID=gene-STER_RS01605;Name=STER_RS01605;gbkey=Gene;gene_biotype=protein_coding;locus_tag=STER_RS01605;old_locus_tag=STER_0329
283080	284057	+	ID=gene-STER_RS01610;Name=STER_RS01610;gbkey=Gene;gene_biotype=protein_coding;locus_tag=STER_RS01610;old_locus_tag=STER_0330
284054	284833	+	ID=gene-STER_RS01615;Name=STER_RS01615;gbkey=Gene;gene_biotype=protein_coding;locus_tag=STER_RS01615;old_locus_tag=STER_0331
284835	285548	+	ID=gene-STER_RS01620;Name=STER_RS01620;gbkey=Gene;gene_biotype=protein_coding;locus_tag=STER_RS01620;old_locus_tag=STER_0332
285713	286561	+	ID=gene-STER_RS01625;Name=STER_RS01625;gbkey=Gene;gene_biotype=protein_coding;locus_tag=STER_RS01625;old_locus_tag=STER_0333
286636	286704	+	ID=gene-STER_sCDS_773;Name=STER_sCDS_773
286750	289641	+	ID=gene-STER_RS01630;Name=STER_RS01630;gbkey=Gene;gene_biotype=protein_coding;locus_tag=STER_RS01630;old_locus_tag=STER_0335
289638	291284	+	ID=gene-STER_RS01635;Name=STER_RS01635;gbkey=Gene;gene_biotype=protein_coding;locus_tag=STER_RS01635;old_locus_tag=STER_0336
291310	292518	+	ID=gene-STER_RS01640;Name=STER_RS01640;gbkey=Gene;gene_biotype=protein_coding;locus_tag=STER_RS01640;old_locus_tag=STER_0337
292717	293096	-	ID=gene-STER_RS10030;Name=STER_RS10030;end_range=293096,.;gbkey=Gene;gene_biotype=pseudogene;locus_tag=STER_RS10030;partial=true;pseudo=true
292734	292838	-	ID=gene-STER_sCDS_138;Name=STER_sCDS_138
292966	293037	+	ID=gene-STER_sCDS_753;Name=STER_sCDS_753
293224	294072	+	ID=gene-STER_RS01650;Name=STER_RS01650;gbkey=Gene;gene_biotype=protein_coding;locus_tag=STER_RS01650;old_locus_tag=STER_0339
294232	295134	+	ID=gene-STER_RS01655;Name=STER_RS01655;gbkey=Gene;gene_biotype=protein_coding;locus_tag=STER_RS01655;old_locus_tag=STER_0340
295196	296569	+	ID=gene-STER_RS01660;Name=STER_RS01660;gbkey=Gene;gene_biotype=pseudogene;locus_tag=STER_RS01660;pseudo=true
295713	295778	+	ID=gene-STER_sCDS_792;Name=STER_sCDS_792
296562	297629	+	ID=gene-STER_RS01665;Name=STER_RS01665;gbkey=Gene;gene_biotype=protein_coding;locus_tag=STER_RS01665;old_locus_tag=STER_0342
297629	298321	+	ID=gene-STER_RS01670;Name=STER_RS01670;gbkey=Gene;gene_biotype=protein_coding;locus_tag=STER_RS01670;old_locus_tag=STER_0343
298444	299652	+	ID=gene-STER_RS01675;Name=STER_RS01675;gbkey=Gene;gene_biotype=protein_coding;locus_tag=STER_RS01675;old_locus_tag=STER_0344
299637	299684	+	ID=gene-STER_sCDS_961;Name=STER_sCDS_961
299805	300653	+	ID=gene-STER_RS01680;Name=STER_RS01680;gbkey=Gene;gene_biotype=protein_coding;locus_tag=STER_RS01680;old_locus_tag=STER_0345
300663	301208	+	ID=gene-STER_RS01685;Name=STER_RS01685;gbkey=Gene;gene_biotype=protein_coding;locus_tag=STER_RS01685;old_locus_tag=STER_0346
301210	301266	+	ID=gene-STER_sCDS_866;Name=STER_sCDS_866
301274	302950	+	ID=gene-STER_RS01690;Name=STER_RS01690;gbkey=Gene;gene_biotype=protein_coding;locus_tag=STER_RS01690;old_locus_tag=STER_0347
302943	303773	+	ID=gene-STER_RS01695;Name=STER_RS01695;gbkey=Gene;gene_biotype=protein_coding;locus_tag=STER_RS01695;old_locus_tag=STER_0348
303983	305959	+	ID=gene-STER_RS01700;Name=STER_RS01700;gbkey=Gene;gene_biotype=protein_coding;locus_tag=STER_RS01700;old_locus_tag=STER_0349
306021	306272	+	ID=gene-STER_RS10035;Name=STER_RS10035;gbkey=Gene;gene_biotype=protein_coding;locus_tag=STER_RS10035
306081	306131	-	ID=gene-STER_sCDS_411;Name=STER_sCDS_411
306208	306879	-	ID=gene-STER_RS01705;Name=STER_RS01705;gbkey=Gene;gene_biotype=protein_coding;locus_tag=STER_RS01705;old_locus_tag=STER_0350
306919	308283	-	ID=gene-STER_RS01710;Name=STER_RS01710;gbkey=Gene;gene_biotype=protein_coding;locus_tag=STER_RS01710;old_locus_tag=STER_0351
308353	309066	-	ID=gene-STER_RS01715;Name=STER_RS01715;gbkey=Gene;gene_biotype=protein_coding;locus_tag=STER_RS01715;old_locus_tag=STER_0352
309363	309899	+	ID=gene-STER_RS01720;Name=STER_RS01720;gbkey=Gene;gene_biotype=protein_coding;locus_tag=STER_RS01720;old_locus_tag=STER_0353
310055	310744	+	ID=gene-STER_RS01725;Name=STER_RS01725;gbkey=Gene;gene_biotype=protein_coding;locus_tag=STER_RS01725;old_locus_tag=STER_0354
310741	312259	+	ID=gene-STER_RS01730;Name=STER_RS01730;gbkey=Gene;gene_biotype=pseudogene;locus_tag=STER_RS01730;pseudo=true
312381	312860	+	ID=gene-STER_RS01735;Name=STER_RS01735;gbkey=Gene;gene_biotype=protein_coding;locus_tag=STER_RS01735;old_locus_tag=STER_0356
312857	314032	+	ID=gene-STER_RS01740;Name=STER_RS01740;gbkey=Gene;gene_biotype=protein_coding;locus_tag=STER_RS01740;old_locus_tag=STER_0357
314036	314938	+	ID=gene-STER_RS01745;Name=STER_RS01745;gbkey=Gene;gene_biotype=protein_coding;locus_tag=STER_RS01745;old_locus_tag=STER_0358
314952	315002	+	ID=gene-STER_sCDS_927;Name=STER_sCDS_927
315044	316354	+	ID=gene-STER_RS01750;Name=STER_RS01750;gbkey=Gene;gene_biotype=protein_coding;locus_tag=STER_RS01750;old_locus_tag=STER_0359
316418	316501	+	ID=gene-STER_sCDS_685;Name=STER_sCDS_685
316503	316571	+	ID=gene-STER_sCDS_774;Name=STER_sCDS_774
316589	316699	+	ID=gene-STER_sCDS_569;Name=STER_sCDS_569
316727	317077	+	ID=gene-STER_RS01755;Name=STER_RS01755;gbkey=Gene;gene_biotype=protein_coding;locus_tag=STER_RS01755;old_locus_tag=STER_0363
317080	317658	+	ID=gene-STER_RS10040;Name=STER_RS10040;gbkey=Gene;gene_biotype=pseudogene;locus_tag=STER_RS10040;pseudo=true
317441	317512	+	ID=gene-STER_sCDS_754;Name=STER_sCDS_754
317692	318790	-	ID=gene-STER_RS10045;Name=STER_RS10045;gbkey=Gene;gene_biotype=pseudogene;locus_tag=STER_RS10045;pseudo=true
317910	317957	-	ID=gene-STER_sCDS_429;Name=STER_sCDS_429
318506	318595	-	ID=gene-STER_sCDS_183;Name=STER_sCDS_183
318987	319161	+	ID=gene-STER_RS10050;Name=STER_RS10050;gbkey=Gene;gene_biotype=pseudogene;locus_tag=STER_RS10050;partial=true;pseudo=true;start_range=.,318987
319127	319198	-	ID=gene-STER_sCDS_262;Name=STER_sCDS_262
319561	320736	+	ID=gene-STER_RS01780;Name=STER_RS01780;gbkey=Gene;gene_biotype=protein_coding;locus_tag=STER_RS01780;old_locus_tag=STER_0367
320717	320770	+	ID=gene-STER_sCDS_895;Name=STER_sCDS_895
320820	320906	-	ID=gene-STER_sCDS_198;Name=STER_sCDS_198
321054	322331	-	ID=gene-STER_RS01785;Name=STER_RS01785;gbkey=Gene;gene_biotype=protein_coding;locus_tag=STER_RS01785;old_locus_tag=STER_0368
322378	322437	+	ID=gene-STER_sCDS_841;Name=STER_sCDS_841
322540	322914	-	ID=gene-STER_RS01790;Name=STER_RS01790;gbkey=Gene;gene_biotype=protein_coding;locus_tag=STER_RS01790;old_locus_tag=STER_0369
322993	323904	-	ID=gene-STER_RS01795;Name=STER_RS01795;gbkey=Gene;gene_biotype=protein_coding;locus_tag=STER_RS01795;old_locus_tag=STER_0370
323919	324746	-	ID=gene-STER_RS01800;Name=STER_RS01800;gbkey=Gene;gene_biotype=protein_coding;locus_tag=STER_RS01800;old_locus_tag=STER_0371
324814	325806	-	ID=gene-STER_RS01805;Name=STER_RS01805;gbkey=Gene;gene_biotype=protein_coding;locus_tag=STER_RS01805;old_locus_tag=STER_0372
325851	325904	+	ID=gene-STER_sCDS_896;Name=STER_sCDS_896
326183	326914	+	ID=gene-STER_RS01810;Name=STER_RS01810;gbkey=Gene;gene_biotype=protein_coding;locus_tag=STER_RS01810;old_locus_tag=STER_0373
326959	327771	-	ID=gene-STER_RS01815;Name=STER_RS01815;gbkey=Gene;gene_biotype=protein_coding;locus_tag=STER_RS01815;old_locus_tag=STER_0374
327768	327845	-	ID=gene-STER_sCDS_236;Name=STER_sCDS_236
327980	329401	+	ID=gene-STER_RS01820;Name=STER_RS01820;gbkey=Gene;gene_biotype=protein_coding;locus_tag=STER_RS01820;old_locus_tag=STER_0375
329673	330116	+	ID=gene-STER_RS01825;Name=STER_RS01825;gbkey=Gene;gene_biotype=protein_coding;locus_tag=STER_RS01825;old_locus_tag=STER_0376
330109	330630	+	ID=gene-STER_RS01830;Name=STER_RS01830;gbkey=Gene;gene_biotype=protein_coding;locus_tag=STER_RS01830;old_locus_tag=STER_0377
330639	331865	+	ID=gene-STER_RS01835;Name=STER_RS01835;gbkey=Gene;gene_biotype=protein_coding;locus_tag=STER_RS01835;old_locus_tag=STER_0378
332006	332479	+	ID=gene-STER_RS01840;Name=STER_RS01840;gbkey=Gene;gene_biotype=protein_coding;locus_tag=STER_RS01840;old_locus_tag=STER_0379
332545	333732	+	ID=gene-STER_RS01845;Name=STER_RS01845;gbkey=Gene;gene_biotype=protein_coding;locus_tag=STER_RS01845;old_locus_tag=STER_0380
333753	334049	+	ID=gene-STER_RS01850;Name=STER_RS01850;gbkey=Gene;gene_biotype=protein_coding;locus_tag=STER_RS01850;old_locus_tag=STER_0381
334042	334344	+	ID=gene-STER_RS01855;Name=STER_RS01855;gbkey=Gene;gene_biotype=protein_coding;locus_tag=STER_RS01855;old_locus_tag=STER_0382
334363	337194	+	ID=gene-STER_RS01860;Name=STER_RS01860;gbkey=Gene;gene_biotype=protein_coding;locus_tag=STER_RS01860;old_locus_tag=STER_0383
337288	337641	+	ID=gene-STER_RS01865;Name=STER_RS01865;gbkey=Gene;gene_biotype=protein_coding;locus_tag=STER_RS01865;old_locus_tag=STER_0384
337706	337879	+	ID=gene-STER_RS01870;Name=STER_RS01870;gbkey=Gene;gene_biotype=protein_coding;locus_tag=STER_RS01870
337892	338161	+	ID=gene-STER_RS01875;Name=STER_RS01875;gbkey=Gene;gene_biotype=protein_coding;locus_tag=STER_RS01875
338148	338270	+	ID=gene-STER_sCDS_544;Name=STER_sCDS_544
338326	338442	+	ID=gene-STER_sCDS_559;Name=STER_sCDS_559
338560	338640	+	ID=gene-STER_sCDS_706;Name=STER_sCDS_706
338650	339795	+	ID=gene-STER_RS01880;Name=STER_RS01880;gbkey=Gene;gene_biotype=protein_coding;locus_tag=STER_RS01880;old_locus_tag=STER_0386
339864	341309	-	ID=gene-STER_RS01885;Name=STER_RS01885;gbkey=Gene;gene_biotype=protein_coding;locus_tag=STER_RS01885;old_locus_tag=STER_0387
341404	343035	+	ID=gene-STER_RS01890;Name=STER_RS01890;gbkey=Gene;gene_biotype=protein_coding;locus_tag=STER_RS01890;old_locus_tag=STER_0388
343059	343670	+	ID=gene-STER_RS01895;Name=STER_RS01895;gbkey=Gene;gene_biotype=protein_coding;locus_tag=STER_RS01895
343974	345068	+	ID=gene-STER_RS01900;Name=STER_RS01900;gbkey=Gene;gene_biotype=protein_coding;locus_tag=STER_RS01900;old_locus_tag=STER_0390
345079	346242	+	ID=gene-STER_RS01905;Name=STER_RS01905;gbkey=Gene;gene_biotype=protein_coding;locus_tag=STER_RS01905;old_locus_tag=STER_0391
346318	346485	+	ID=gene-STER_RS01910;Name=STER_RS01910;gbkey=Gene;gene_biotype=protein_coding;locus_tag=STER_RS01910;old_locus_tag=STER_0392
346526	346801	+	ID=gene-STER_RS01915;Name=STER_RS01915;gbkey=Gene;gene_biotype=protein_coding;locus_tag=STER_RS01915;old_locus_tag=STER_0393
346747	346833	+	ID=gene-STER_sCDS_669;Name=STER_sCDS_669
346931	347560	+	ID=gene-STER_RS01920;Name=STER_RS01920;gbkey=Gene;gene_biotype=protein_coding;locus_tag=STER_RS01920;old_locus_tag=STER_0394
347698	348288	+	ID=gene-STER_RS01925;Name=STER_RS01925;gbkey=Gene;gene_biotype=protein_coding;locus_tag=STER_RS01925;old_locus_tag=STER_0395
348316	348366	+	ID=gene-STER_sCDS_928;Name=STER_sCDS_928
348375	348824	+	ID=gene-STER_RS01930;Name=STER_RS01930;gbkey=Gene;gene_biotype=protein_coding;locus_tag=STER_RS01930;old_locus_tag=STER_0396
348817	349098	+	ID=gene-STER_RS01935;Name=STER_RS01935;gbkey=Gene;gene_biotype=protein_coding;locus_tag=STER_RS01935;old_locus_tag=STER_0397
349255	350430	+	ID=gene-STER_RS01940;Name=STER_RS01940;gbkey=Gene;gene_biotype=protein_coding;locus_tag=STER_RS01940;old_locus_tag=STER_0398
350474	351358	+	ID=gene-STER_RS01945;Name=STER_RS01945;gbkey=Gene;gene_biotype=protein_coding;locus_tag=STER_RS01945;old_locus_tag=STER_0399
351362	352312	+	ID=gene-STER_RS01950;Name=STER_RS01950;gbkey=Gene;gene_biotype=protein_coding;locus_tag=STER_RS01950;old_locus_tag=STER_0400
352315	353079	+	ID=gene-STER_RS01955;Name=STER_RS01955;gbkey=Gene;gene_biotype=protein_coding;locus_tag=STER_RS01955;old_locus_tag=STER_0401
353079	353789	+	ID=gene-STER_RS01960;Name=STER_RS01960;gbkey=Gene;gene_biotype=protein_coding;locus_tag=STER_RS01960;old_locus_tag=STER_0402
353925	354585	+	ID=gene-STER_RS10055;Name=STER_RS10055;gbkey=Gene;gene_biotype=pseudogene;locus_tag=STER_RS10055;old_locus_tag=STER_0403;pseudo=true
354752	355678	-	ID=gene-STER_RS01975;Name=STER_RS01975;gbkey=Gene;gene_biotype=protein_coding;locus_tag=STER_RS01975;old_locus_tag=STER_0404
355780	356406	-	ID=gene-STER_RS01980;Name=STER_RS01980;gbkey=Gene;gene_biotype=protein_coding;locus_tag=STER_RS01980;old_locus_tag=STER_0405
356461	357780	+	ID=gene-STER_RS01985;Name=STER_RS01985;gbkey=Gene;gene_biotype=protein_coding;locus_tag=STER_RS01985;old_locus_tag=STER_0406
357761	358423	+	ID=gene-STER_RS01990;Name=STER_RS01990;gbkey=Gene;gene_biotype=protein_coding;locus_tag=STER_RS01990;old_locus_tag=STER_0407
358502	359050	+	ID=gene-STER_RS01995;Name=STER_RS01995;gbkey=Gene;gene_biotype=protein_coding;locus_tag=STER_RS01995;old_locus_tag=STER_0408
359455	361009	+	ID=gene-STER_RS02000;Name=STER_RS02000;gbkey=Gene;gene_biotype=rRNA;locus_tag=STER_RS02000;old_locus_tag=STER_r0409
361056	361128	+	ID=gene-STER_RS02005;Name=STER_RS02005;gbkey=Gene;gene_biotype=tRNA;locus_tag=STER_RS02005;old_locus_tag=STER_t0410
361274	364175	+	ID=gene-STER_RS02010;Name=STER_RS02010;gbkey=Gene;gene_biotype=rRNA;locus_tag=STER_RS02010;old_locus_tag=STER_r0411
364258	364373	+	ID=gene-STER_RS02015;Name=rrf;gbkey=Gene;gene=rrf;gene_biotype=rRNA;locus_tag=STER_RS02015;old_locus_tag=STER_r0412
364379	364451	+	ID=gene-STER_RS02020;Name=STER_RS02020;gbkey=Gene;gene_biotype=tRNA;locus_tag=STER_RS02020;old_locus_tag=STER_t0413
364454	364526	+	ID=gene-STER_RS02025;Name=STER_RS02025;gbkey=Gene;gene_biotype=tRNA;locus_tag=STER_RS02025;old_locus_tag=STER_t0414
364546	364618	+	ID=gene-STER_RS02030;Name=STER_RS02030;gbkey=Gene;gene_biotype=tRNA;locus_tag=STER_RS02030;old_locus_tag=STER_t0415
364624	364705	+	ID=gene-STER_RS02035;Name=STER_RS02035;gbkey=Gene;gene_biotype=tRNA;locus_tag=STER_RS02035;old_locus_tag=STER_t0416
364721	364793	+	ID=gene-STER_RS02040;Name=STER_RS02040;gbkey=Gene;gene_biotype=tRNA;locus_tag=STER_RS02040;old_locus_tag=STER_t0417
364801	364872	+	ID=gene-STER_RS02045;Name=STER_RS02045;gbkey=Gene;gene_biotype=tRNA;locus_tag=STER_RS02045;old_locus_tag=STER_t0418
364962	365894	+	ID=gene-STER_RS02050;Name=STER_RS02050;gbkey=Gene;gene_biotype=protein_coding;locus_tag=STER_RS02050;old_locus_tag=STER_0419
365995	366606	+	ID=gene-STER_RS02055;Name=STER_RS02055;gbkey=Gene;gene_biotype=protein_coding;locus_tag=STER_RS02055;old_locus_tag=STER_0420
366636	367169	-	ID=gene-STER_RS02060;Name=STER_RS02060;gbkey=Gene;gene_biotype=protein_coding;locus_tag=STER_RS02060;old_locus_tag=STER_0421
367240	368016	-	ID=gene-STER_RS02065;Name=STER_RS02065;gbkey=Gene;gene_biotype=protein_coding;locus_tag=STER_RS02065;old_locus_tag=STER_0422
368051	369415	+	ID=gene-STER_RS02070;Name=STER_RS02070;gbkey=Gene;gene_biotype=protein_coding;locus_tag=STER_RS02070;old_locus_tag=STER_0423
369514	370506	+	ID=gene-STER_RS02075;Name=STER_RS02075;gbkey=Gene;gene_biotype=protein_coding;locus_tag=STER_RS02075;old_locus_tag=STER_0424
370659	372017	-	ID=gene-STER_RS02080;Name=STER_RS02080;gbkey=Gene;gene_biotype=protein_coding;locus_tag=STER_RS02080;old_locus_tag=STER_0425
372149	372787	+	ID=gene-STER_RS02085;Name=STER_RS02085;gbkey=Gene;gene_biotype=protein_coding;locus_tag=STER_RS02085;old_locus_tag=STER_0426
373000	373791	+	ID=gene-STER_RS02090;Name=STER_RS02090;gbkey=Gene;gene_biotype=protein_coding;locus_tag=STER_RS02090;old_locus_tag=STER_0427
373794	373844	+	ID=gene-STER_sCDS_929;Name=STER_sCDS_929
373895	374329	+	ID=gene-STER_RS02095;Name=STER_RS02095;gbkey=Gene;gene_biotype=protein_coding;locus_tag=STER_RS02095;old_locus_tag=STER_0428
374329	375291	+	ID=gene-STER_RS02100;Name=STER_RS02100;gbkey=Gene;gene_biotype=protein_coding;locus_tag=STER_RS02100;old_locus_tag=STER_0429
375355	375579	+	ID=gene-STER_RS02105;Name=STER_RS02105;gbkey=Gene;gene_biotype=protein_coding;locus_tag=STER_RS02105;old_locus_tag=STER_0430
375685	376650	+	ID=gene-STER_RS02110;Name=STER_RS02110;gbkey=Gene;gene_biotype=protein_coding;locus_tag=STER_RS02110;old_locus_tag=STER_0431
376673	377593	+	ID=gene-STER_RS02115;Name=STER_RS02115;gbkey=Gene;gene_biotype=protein_coding;locus_tag=STER_RS02115;old_locus_tag=STER_0432
377606	378340	+	ID=gene-STER_RS02120;Name=STER_RS02120;gbkey=Gene;gene_biotype=protein_coding;locus_tag=STER_RS02120;old_locus_tag=STER_0433
378401	379633	+	ID=gene-STER_RS02125;Name=STER_RS02125;gbkey=Gene;gene_biotype=protein_coding;locus_tag=STER_RS02125;old_locus_tag=STER_0434
379637	380125	+	ID=gene-STER_RS02130;Name=STER_RS02130;gbkey=Gene;gene_biotype=protein_coding;locus_tag=STER_RS02130;old_locus_tag=STER_0435
380122	380547	+	ID=gene-STER_RS02135;Name=STER_RS02135;gbkey=Gene;gene_biotype=protein_coding;locus_tag=STER_RS02135;old_locus_tag=STER_0436
380554	380652	+	ID=gene-STER_sCDS_615;Name=STER_sCDS_615
380667	382037	+	ID=gene-STER_RS02140;Name=STER_RS02140;gbkey=Gene;gene_biotype=protein_coding;locus_tag=STER_RS02140;old_locus_tag=STER_0437
382043	382909	+	ID=gene-STER_RS02145;Name=STER_RS02145;gbkey=Gene;gene_biotype=protein_coding;locus_tag=STER_RS02145;old_locus_tag=STER_0438
382906	383676	+	ID=gene-STER_RS02150;Name=STER_RS02150;gbkey=Gene;gene_biotype=protein_coding;locus_tag=STER_RS02150;old_locus_tag=STER_0439
383707	384189	-	ID=gene-STER_RS02155;Name=STER_RS02155;gbkey=Gene;gene_biotype=protein_coding;locus_tag=STER_RS02155;old_locus_tag=STER_0440
384290	384544	+	ID=gene-STER_RS10060;Name=STER_RS10060;gbkey=Gene;gene_biotype=protein_coding;locus_tag=STER_RS10060
384558	384674	+	ID=gene-STER_RS10065;Name=STER_RS10065;gbkey=Gene;gene_biotype=pseudogene;locus_tag=STER_RS10065;partial=true;pseudo=true;start_range=.,384558
384574	384669	-	ID=gene-STER_sCDS_168;Name=STER_sCDS_168
384715	385395	+	ID=gene-STER_RS02160;Name=STER_RS02160;gbkey=Gene;gene_biotype=pseudogene;locus_tag=STER_RS02160;pseudo=true
385105	385218	+	ID=gene-STER_sCDS_561;Name=STER_sCDS_561
385211	385369	+	ID=gene-STER_sCDS_493;Name=STER_sCDS_493
385414	385479	-	ID=gene-STER_sCDS_303;Name=STER_sCDS_303
385810	387417	+	ID=gene-STER_RS02165;Name=STER_RS02165;gbkey=Gene;gene_biotype=protein_coding;locus_tag=STER_RS02165;old_locus_tag=STER_0442
387451	388507	-	ID=gene-STER_RS10070;Name=STER_RS10070;gbkey=Gene;gene_biotype=pseudogene;locus_tag=STER_RS10070;pseudo=true
388843	389589	+	ID=gene-STER_RS02175;Name=STER_RS02175;gbkey=Gene;gene_biotype=protein_coding;locus_tag=STER_RS02175;old_locus_tag=STER_0444
389586	390497	+	ID=gene-STER_RS02180;Name=STER_RS02180;gbkey=Gene;gene_biotype=protein_coding;locus_tag=STER_RS02180;old_locus_tag=STER_0445
390494	392478	+	ID=gene-STER_RS02185;Name=STER_RS02185;gbkey=Gene;gene_biotype=pseudogene;locus_tag=STER_RS02185;pseudo=true
392627	393979	+	ID=gene-STER_RS02190;Name=STER_RS02190;gbkey=Gene;gene_biotype=protein_coding;locus_tag=STER_RS02190;old_locus_tag=STER_0447
394081	395337	-	ID=gene-STER_RS02195;Name=STER_RS02195;gbkey=Gene;gene_biotype=protein_coding;locus_tag=STER_RS02195;old_locus_tag=STER_0448
395383	395925	-	ID=gene-STER_RS02200;Name=STER_RS02200;gbkey=Gene;gene_biotype=protein_coding;locus_tag=STER_RS02200;old_locus_tag=STER_0449
396034	397179	+	ID=gene-STER_RS02205;Name=STER_RS02205;gbkey=Gene;gene_biotype=protein_coding;locus_tag=STER_RS02205;old_locus_tag=STER_0450
397234	398457	+	ID=gene-STER_RS02210;Name=STER_RS02210;gbkey=Gene;gene_biotype=protein_coding;locus_tag=STER_RS02210;old_locus_tag=STER_0451
398563	400074	+	ID=gene-STER_RS02215;Name=STER_RS02215;gbkey=Gene;gene_biotype=protein_coding;locus_tag=STER_RS02215;old_locus_tag=STER_0452
400067	401386	+	ID=gene-STER_RS02220;Name=STER_RS02220;gbkey=Gene;gene_biotype=protein_coding;locus_tag=STER_RS02220;old_locus_tag=STER_0453
401391	401926	+	ID=gene-STER_RS10075;Name=STER_RS10075;gbkey=Gene;gene_biotype=pseudogene;locus_tag=STER_RS10075;old_locus_tag=STER_0454;pseudo=true
402156	402470	+	ID=gene-STER_RS02235;Name=STER_RS02235;gbkey=Gene;gene_biotype=protein_coding;locus_tag=STER_RS02235;old_locus_tag=STER_0455
402507	402797	+	ID=gene-STER_RS02240;Name=STER_RS02240;gbkey=Gene;gene_biotype=protein_coding;locus_tag=STER_RS02240;old_locus_tag=STER_0456
402856	403551	+	ID=gene-STER_RS02245;Name=STER_RS02245;gbkey=Gene;gene_biotype=protein_coding;locus_tag=STER_RS02245;old_locus_tag=STER_0457
403752	404126	+	ID=gene-STER_RS02250;Name=STER_RS02250;gbkey=Gene;gene_biotype=protein_coding;locus_tag=STER_RS02250;old_locus_tag=STER_0458
404128	404520	+	ID=gene-STER_RS10080;Name=STER_RS10080;gbkey=Gene;gene_biotype=protein_coding;locus_tag=STER_RS10080
404513	404977	+	ID=gene-STER_RS10085;Name=STER_RS10085;gbkey=Gene;gene_biotype=protein_coding;locus_tag=STER_RS10085
405038	405805	+	ID=gene-STER_RS02260;Name=STER_RS02260;gbkey=Gene;gene_biotype=protein_coding;locus_tag=STER_RS02260;old_locus_tag=STER_0460
405802	407010	+	ID=gene-STER_RS02265;Name=STER_RS02265;gbkey=Gene;gene_biotype=protein_coding;locus_tag=STER_RS02265;old_locus_tag=STER_0461
407088	408968	+	ID=gene-STER_RS02270;Name=STER_RS02270;gbkey=Gene;gene_biotype=protein_coding;locus_tag=STER_RS02270;old_locus_tag=STER_0462
408988	409101	+	ID=gene-STER_sCDS_562;Name=STER_sCDS_562
409145	410401	+	ID=gene-STER_RS02275;Name=STER_RS02275;gbkey=Gene;gene_biotype=protein_coding;locus_tag=STER_RS02275;old_locus_tag=STER_0463
410469	410972	-	ID=gene-STER_RS02280;Name=STER_RS02280;gbkey=Gene;gene_biotype=protein_coding;locus_tag=STER_RS02280;old_locus_tag=STER_0464
411049	411801	-	ID=gene-STER_RS02285;Name=STER_RS02285;gbkey=Gene;gene_biotype=protein_coding;locus_tag=STER_RS02285;old_locus_tag=STER_0465
411865	412972	-	ID=gene-STER_RS02290;Name=STER_RS02290;gbkey=Gene;gene_biotype=pseudogene;locus_tag=STER_RS02290;old_locus_tag=STER_0466;pseudo=true
413316	414668	+	ID=gene-STER_RS02295;Name=STER_RS02295;gbkey=Gene;gene_biotype=protein_coding;locus_tag=STER_RS02295;old_locus_tag=STER_0467
414828	414875	+	ID=gene-STER_sCDS_962;Name=STER_sCDS_962
414847	414894	+	ID=gene-STER_sCDS_963;Name=STER_sCDS_963
414926	415336	+	ID=gene-STER_RS02300;Name=STER_RS02300;gbkey=Gene;gene_biotype=protein_coding;locus_tag=STER_RS02300;old_locus_tag=STER_0468
415526	415969	+	ID=gene-STER_RS02305;Name=STER_RS02305;gbkey=Gene;gene_biotype=protein_coding;locus_tag=STER_RS02305;old_locus_tag=STER_0469
415973	417787	+	ID=gene-STER_RS02310;Name=STER_RS02310;gbkey=Gene;gene_biotype=protein_coding;locus_tag=STER_RS02310;old_locus_tag=STER_0470
417777	419555	+	ID=gene-STER_RS02315;Name=STER_RS02315;gbkey=Gene;gene_biotype=protein_coding;locus_tag=STER_RS02315;old_locus_tag=STER_0471
419622	419705	+	ID=gene-STER_sCDS_686;Name=STER_sCDS_686
419750	420082	+	ID=gene-STER_RS02320;Name=STER_RS02320;gbkey=Gene;gene_biotype=protein_coding;locus_tag=STER_RS02320;old_locus_tag=STER_0472
420150	420227	+	ID=gene-STER_sCDS_720;Name=STER_sCDS_720
420196	420267	+	ID=gene-STER_sCDS_755;Name=STER_sCDS_755
420295	420462	+	ID=gene-STER_sCDS_476;Name=STER_sCDS_476
420468	421268	+	ID=gene-STER_RS09845;Name=STER_RS09845;gbkey=Gene;gene_biotype=pseudogene;locus_tag=STER_RS09845;pseudo=true
421181	421234	+	ID=gene-STER_sCDS_897;Name=STER_sCDS_897
421399	421464	+	ID=gene-STER_sCDS_793;Name=STER_sCDS_793
421504	422241	+	ID=gene-STER_RS02330;Name=STER_RS02330;gbkey=Gene;gene_biotype=protein_coding;locus_tag=STER_RS02330;old_locus_tag=STER_0474
422256	422813	+	ID=gene-STER_RS02335;Name=STER_RS02335;gbkey=Gene;gene_biotype=protein_coding;locus_tag=STER_RS02335;old_locus_tag=STER_0475
422904	423761	+	ID=gene-STER_RS02340;Name=STER_RS02340;gbkey=Gene;gene_biotype=protein_coding;locus_tag=STER_RS02340;old_locus_tag=STER_0476
423770	423985	+	ID=gene-STER_RS02345;Name=STER_RS02345;gbkey=Gene;gene_biotype=protein_coding;locus_tag=STER_RS02345;old_locus_tag=STER_0477
424226	425725	+	ID=gene-STER_RS02350;Name=STER_RS02350;gbkey=Gene;gene_biotype=protein_coding;locus_tag=STER_RS02350;old_locus_tag=STER_0478
425938	426483	+	ID=gene-STER_RS02355;Name=STER_RS02355;gbkey=Gene;gene_biotype=protein_coding;locus_tag=STER_RS02355
426563	427624	+	ID=gene-STER_RS02360;Name=STER_RS02360;gbkey=Gene;gene_biotype=protein_coding;locus_tag=STER_RS02360;old_locus_tag=STER_0480
427768	427827	+	ID=gene-STER_sCDS_842;Name=STER_sCDS_842
427904	428062	+	ID=gene-STER_sCDS_494;Name=STER_sCDS_494
428110	428217	+	ID=gene-STER_sCDS_579;Name=STER_sCDS_579
428154	428261	+	ID=gene-STER_sCDS_580;Name=STER_sCDS_580
428668	428763	+	ID=gene-STER_sCDS_624;Name=STER_sCDS_624
428738	428797	+	ID=gene-STER_sCDS_843;Name=STER_sCDS_843
428833	429276	+	ID=gene-STER_RS02365;Name=STER_RS02365;gbkey=Gene;gene_biotype=protein_coding;locus_tag=STER_RS02365;old_locus_tag=STER_0482
429334	429447	+	ID=gene-STER_sCDS_563;Name=STER_sCDS_563
429383	429457	+	ID=gene-STER_sCDS_738;Name=STER_sCDS_738
429717	429953	+	ID=gene-STER_RS02370;Name=STER_RS02370;gbkey=Gene;gene_biotype=protein_coding;locus_tag=STER_RS02370;old_locus_tag=STER_0483
429950	430387	+	ID=gene-STER_RS02375;Name=STER_RS02375;gbkey=Gene;gene_biotype=protein_coding;locus_tag=STER_RS02375;old_locus_tag=STER_0484
430547	432550	+	ID=gene-STER_RS02380;Name=STER_RS02380;gbkey=Gene;gene_biotype=protein_coding;locus_tag=STER_RS02380;old_locus_tag=STER_0485
432828	433724	-	ID=gene-STER_RS02385;Name=STER_RS02385;gbkey=Gene;gene_biotype=protein_coding;locus_tag=STER_RS02385;old_locus_tag=STER_0486
433866	433952	+	ID=gene-STER_sCDS_670;Name=STER_sCDS_670
433939	434082	+	ID=gene-STER_sCDS_519;Name=STER_sCDS_519
434058	434177	-	ID=gene-STER_sCDS_094;Name=STER_sCDS_094
434217	434420	+	ID=gene-STER_RS02395;Name=STER_RS02395;gbkey=Gene;gene_biotype=protein_coding;locus_tag=STER_RS02395
434452	434499	-	ID=gene-STER_sCDS_430;Name=STER_sCDS_430
434716	434775	+	ID=gene-STER_sCDS_844;Name=STER_sCDS_844
435022	435981	+	ID=gene-STER_RS02400;Name=STER_RS02400;gbkey=Gene;gene_biotype=protein_coding;locus_tag=STER_RS02400;old_locus_tag=STER_0488
435992	437797	+	ID=gene-STER_RS02405;Name=STER_RS02405;gbkey=Gene;gene_biotype=protein_coding;locus_tag=STER_RS02405;old_locus_tag=STER_0489
437781	437945	+	ID=gene-STER_sCDS_481;Name=STER_sCDS_481
437979	438686	+	ID=gene-STER_RS02410;Name=STER_RS02410;gbkey=Gene;gene_biotype=protein_coding;locus_tag=STER_RS02410;old_locus_tag=STER_0491
438748	439890	+	ID=gene-STER_RS02415;Name=STER_RS02415;gbkey=Gene;gene_biotype=protein_coding;locus_tag=STER_RS02415;old_locus_tag=STER_0492
440001	440066	+	ID=gene-STER_sCDS_794;Name=STER_sCDS_794
440017	440097	+	ID=gene-STER_sCDS_707;Name=STER_sCDS_707
440036	440128	+	ID=gene-STER_sCDS_639;Name=STER_sCDS_639
440232	442850	+	ID=gene-STER_RS02420;Name=STER_RS02420;gbkey=Gene;gene_biotype=protein_coding;locus_tag=STER_RS02420;old_locus_tag=STER_0493
442972	443049	+	ID=gene-STER_sCDS_721;Name=STER_sCDS_721
443018	443233	+	ID=gene-STER_RS02425;Name=STER_RS02425;gbkey=Gene;gene_biotype=protein_coding;locus_tag=STER_RS02425
443363	444313	+	ID=gene-STER_RS02430;Name=STER_RS02430;gbkey=Gene;gene_biotype=protein_coding;locus_tag=STER_RS02430
444316	444507	+	ID=gene-STER_RS10090;Name=STER_RS10090;gbkey=Gene;gene_biotype=protein_coding;locus_tag=STER_RS10090
444807	445076	+	ID=gene-STER_RS02435;Name=STER_RS02435;gbkey=Gene;gene_biotype=protein_coding;locus_tag=STER_RS02435
445116	445775	+	ID=gene-STER_RS02440;Name=STER_RS02440;gbkey=Gene;gene_biotype=protein_coding;locus_tag=STER_RS02440
445907	446695	+	ID=gene-STER_RS02445;Name=STER_RS02445;gbkey=Gene;gene_biotype=protein_coding;locus_tag=STER_RS02445;old_locus_tag=STER_0498
446705	447886	+	ID=gene-STER_RS02450;Name=STER_RS02450;gbkey=Gene;gene_biotype=protein_coding;locus_tag=STER_RS02450;old_locus_tag=STER_0499
448015	449037	+	ID=gene-STER_RS02455;Name=STER_RS02455;gbkey=Gene;gene_biotype=protein_coding;locus_tag=STER_RS02455;old_locus_tag=STER_0500
449066	450259	+	ID=gene-STER_RS02460;Name=STER_RS02460;gbkey=Gene;gene_biotype=protein_coding;locus_tag=STER_RS02460;old_locus_tag=STER_0501
450286	451023	+	ID=gene-STER_RS02465;Name=STER_RS02465;gbkey=Gene;gene_biotype=protein_coding;locus_tag=STER_RS02465;old_locus_tag=STER_0502
451027	452157	+	ID=gene-STER_RS02470;Name=argD;gbkey=Gene;gene=argD;gene_biotype=protein_coding;locus_tag=STER_RS02470;old_locus_tag=STER_0503
452198	453031	-	ID=gene-STER_RS02475;Name=STER_RS02475;gbkey=Gene;gene_biotype=protein_coding;locus_tag=STER_RS02475;old_locus_tag=STER_0504
453168	454424	+	ID=gene-STER_RS02480;Name=STER_RS02480;gbkey=Gene;gene_biotype=protein_coding;locus_tag=STER_RS02480;old_locus_tag=STER_0505
454439	454495	-	ID=gene-STER_sCDS_366;Name=STER_sCDS_366
454669	455955	+	ID=gene-STER_RS02485;Name=STER_RS02485;gbkey=Gene;gene_biotype=protein_coding;locus_tag=STER_RS02485;old_locus_tag=STER_0506
456039	456899	+	ID=gene-STER_RS02490;Name=STER_RS02490;gbkey=Gene;gene_biotype=protein_coding;locus_tag=STER_RS02490;old_locus_tag=STER_0507
456892	457776	+	ID=gene-STER_RS02495;Name=STER_RS02495;gbkey=Gene;gene_biotype=protein_coding;locus_tag=STER_RS02495;old_locus_tag=STER_0508
457889	458506	+	ID=gene-STER_RS02500;Name=STER_RS02500;gbkey=Gene;gene_biotype=protein_coding;locus_tag=STER_RS02500;old_locus_tag=STER_0509
458641	458844	+	ID=gene-STER_RS02505;Name=STER_RS02505;gbkey=Gene;gene_biotype=protein_coding;locus_tag=STER_RS02505;old_locus_tag=STER_0510
459029	459288	-	ID=gene-STER_RS10095;Name=STER_RS10095;gbkey=Gene;gene_biotype=pseudogene;locus_tag=STER_RS10095;pseudo=true
459112	459195	+	ID=gene-STER_sCDS_687;Name=STER_sCDS_687
459287	459877	+	ID=gene-STER_RS02510;Name=STER_RS02510;gbkey=Gene;gene_biotype=protein_coding;locus_tag=STER_RS02510
459852	460423	+	ID=gene-STER_RS02515;Name=STER_RS02515;gbkey=Gene;gene_biotype=pseudogene;locus_tag=STER_RS02515;pseudo=true
460453	463104	+	ID=gene-STER_RS02520;Name=STER_RS02520;gbkey=Gene;gene_biotype=protein_coding;locus_tag=STER_RS02520;old_locus_tag=STER_0513
463129	463191	+	ID=gene-STER_sCDS_815;Name=STER_sCDS_815
463172	463255	+	ID=gene-STER_sCDS_688;Name=STER_sCDS_688
463281	463478	+	ID=gene-STER_RS02525;Name=STER_RS02525;gbkey=Gene;gene_biotype=protein_coding;locus_tag=STER_RS02525;old_locus_tag=STER_0515
463513	464220	+	ID=gene-STER_RS02530;Name=STER_RS02530;gbkey=Gene;gene_biotype=protein_coding;locus_tag=STER_RS02530;old_locus_tag=STER_0516
464241	464738	+	ID=gene-STER_RS02535;Name=STER_RS02535;gbkey=Gene;gene_biotype=protein_coding;locus_tag=STER_RS02535;old_locus_tag=STER_0517
464738	465274	+	ID=gene-STER_RS02540;Name=STER_RS02540;gbkey=Gene;gene_biotype=protein_coding;locus_tag=STER_RS02540;old_locus_tag=STER_0518
465290	466795	+	ID=gene-STER_RS02545;Name=STER_RS02545;gbkey=Gene;gene_biotype=protein_coding;locus_tag=STER_RS02545;old_locus_tag=STER_0519
466814	467692	+	ID=gene-STER_RS02550;Name=STER_RS02550;gbkey=Gene;gene_biotype=protein_coding;locus_tag=STER_RS02550;old_locus_tag=STER_0520
467769	469175	+	ID=gene-STER_RS02555;Name=STER_RS02555;gbkey=Gene;gene_biotype=protein_coding;locus_tag=STER_RS02555;old_locus_tag=STER_0521
469188	469634	+	ID=gene-STER_RS02560;Name=STER_RS02560;gbkey=Gene;gene_biotype=protein_coding;locus_tag=STER_RS02560;old_locus_tag=STER_0522
469888	471168	+	ID=gene-STER_RS02565;Name=STER_RS02565;gbkey=Gene;gene_biotype=protein_coding;locus_tag=STER_RS02565;old_locus_tag=STER_0523
471406	472602	+	ID=gene-STER_RS02570;Name=STER_RS02570;gbkey=Gene;gene_biotype=protein_coding;locus_tag=STER_RS02570;old_locus_tag=STER_0524
472851	473609	+	ID=gene-STER_RS02575;Name=STER_RS02575;gbkey=Gene;gene_biotype=protein_coding;locus_tag=STER_RS02575;old_locus_tag=STER_0525
473848	474477	+	ID=gene-STER_RS02580;Name=STER_RS02580;gbkey=Gene;gene_biotype=protein_coding;locus_tag=STER_RS02580;old_locus_tag=STER_0526
474486	475361	+	ID=gene-STER_RS02585;Name=STER_RS02585;gbkey=Gene;gene_biotype=protein_coding;locus_tag=STER_RS02585;old_locus_tag=STER_0527
475358	476164	+	ID=gene-STER_RS02590;Name=STER_RS02590;gbkey=Gene;gene_biotype=protein_coding;locus_tag=STER_RS02590;old_locus_tag=STER_0528
476151	476471	+	ID=gene-STER_RS02595;Name=STER_RS02595;gbkey=Gene;gene_biotype=protein_coding;locus_tag=STER_RS02595;old_locus_tag=STER_0529
476474	477340	+	ID=gene-STER_RS02600;Name=STER_RS02600;gbkey=Gene;gene_biotype=protein_coding;locus_tag=STER_RS02600;old_locus_tag=STER_0530
477478	478713	+	ID=gene-STER_RS02605;Name=STER_RS02605;gbkey=Gene;gene_biotype=protein_coding;locus_tag=STER_RS02605;old_locus_tag=STER_0531
478724	479065	+	ID=gene-STER_RS02610;Name=STER_RS02610;gbkey=Gene;gene_biotype=protein_coding;locus_tag=STER_RS02610;old_locus_tag=STER_0532
479163	479819	+	ID=gene-STER_RS02615;Name=STER_RS02615;gbkey=Gene;gene_biotype=protein_coding;locus_tag=STER_RS02615;old_locus_tag=STER_0533
479842	480663	+	ID=gene-STER_RS02620;Name=STER_RS02620;gbkey=Gene;gene_biotype=protein_coding;locus_tag=STER_RS02620;old_locus_tag=STER_0534
480682	481152	-	ID=gene-STER_RS10100;Name=STER_RS10100;gbkey=Gene;gene_biotype=pseudogene;locus_tag=STER_RS10100;pseudo=true
480713	480766	+	ID=gene-STER_sCDS_898;Name=STER_sCDS_898
481202	481964	+	ID=gene-STER_RS10105;Name=STER_RS10105;gbkey=Gene;gene_biotype=pseudogene;locus_tag=STER_RS10105;pseudo=true
481849	481959	+	ID=gene-STER_sCDS_570;Name=STER_sCDS_570
482049	483197	+	ID=gene-STER_RS02635;Name=STER_RS02635;gbkey=Gene;gene_biotype=protein_coding;locus_tag=STER_RS02635;old_locus_tag=STER_0537
483302	484555	+	ID=gene-STER_RS10110;Name=STER_RS10110;gbkey=Gene;gene_biotype=pseudogene;locus_tag=STER_RS10110;old_locus_tag=STER_0538;pseudo=true
484827	485744	+	ID=gene-STER_RS02655;Name=STER_RS02655;gbkey=Gene;gene_biotype=protein_coding;locus_tag=STER_RS02655;old_locus_tag=STER_0539
486028	488064	+	ID=gene-STER_RS02660;Name=STER_RS02660;gbkey=Gene;gene_biotype=protein_coding;locus_tag=STER_RS02660;old_locus_tag=STER_0540
488077	488334	+	ID=gene-STER_RS02665;Name=STER_RS02665;gbkey=Gene;gene_biotype=protein_coding;locus_tag=STER_RS02665;old_locus_tag=STER_0541
488505	489896	+	ID=gene-STER_RS02670;Name=STER_RS02670;gbkey=Gene;gene_biotype=protein_coding;locus_tag=STER_RS02670;old_locus_tag=STER_0542
489967	490602	-	ID=gene-STER_RS02675;Name=STER_RS02675;gbkey=Gene;gene_biotype=protein_coding;locus_tag=STER_RS02675;old_locus_tag=STER_0543
490904	491079	+	ID=gene-STER_RS10115;Name=STER_RS10115;gbkey=Gene;gene_biotype=pseudogene;locus_tag=STER_RS10115;pseudo=true
491092	491526	+	ID=gene-STER_RS02680;Name=STER_RS02680;gbkey=Gene;gene_biotype=protein_coding;locus_tag=STER_RS02680
491574	492809	+	ID=gene-STER_RS02685;Name=STER_RS02685;gbkey=Gene;gene_biotype=pseudogene;locus_tag=STER_RS02685;pseudo=true
492845	493603	-	ID=gene-STER_RS02690;Name=STER_RS02690;gbkey=Gene;gene_biotype=protein_coding;locus_tag=STER_RS02690;old_locus_tag=STER_0545
493707	495277	-	ID=gene-STER_RS10120;Name=STER_RS10120;gbkey=Gene;gene_biotype=pseudogene;locus_tag=STER_RS10120;pseudo=true
495652	495915	+	ID=gene-STER_RS02705;Name=STER_RS02705;gbkey=Gene;gene_biotype=protein_coding;locus_tag=STER_RS02705;old_locus_tag=STER_0548
495979	496386	+	ID=gene-STER_RS02710;Name=STER_RS02710;gbkey=Gene;gene_biotype=protein_coding;locus_tag=STER_RS02710;old_locus_tag=STER_0549
496383	496859	+	ID=gene-STER_RS02715;Name=STER_RS02715;gbkey=Gene;gene_biotype=protein_coding;locus_tag=STER_RS02715;old_locus_tag=STER_0550
497003	497227	+	ID=gene-STER_RS02720;Name=STER_RS02720;gbkey=Gene;gene_biotype=protein_coding;locus_tag=STER_RS02720
497343	498248	+	ID=gene-STER_RS02725;Name=STER_RS02725;gbkey=Gene;gene_biotype=protein_coding;locus_tag=STER_RS02725;old_locus_tag=STER_0552
498257	498718	+	ID=gene-STER_RS02730;Name=STER_RS02730;gbkey=Gene;gene_biotype=protein_coding;locus_tag=STER_RS02730;old_locus_tag=STER_0553
498702	499592	+	ID=gene-STER_RS02735;Name=STER_RS02735;gbkey=Gene;gene_biotype=protein_coding;locus_tag=STER_RS02735;old_locus_tag=STER_0554
499689	499763	-	ID=gene-STER_sCDS_250;Name=STER_sCDS_250
499820	500341	+	ID=gene-STER_RS02740;Name=STER_RS02740;gbkey=Gene;gene_biotype=protein_coding;locus_tag=STER_RS02740;old_locus_tag=STER_0555
500499	500618	-	ID=gene-STER_sCDS_095;Name=STER_sCDS_095
500515	500580	+	ID=gene-STER_sCDS_795;Name=STER_sCDS_795
500689	501966	+	ID=gene-STER_RS02745;Name=STER_RS02745;gbkey=Gene;gene_biotype=protein_coding;locus_tag=STER_RS02745;old_locus_tag=STER_0556
501991	502917	+	ID=gene-STER_RS02750;Name=STER_RS02750;gbkey=Gene;gene_biotype=protein_coding;locus_tag=STER_RS02750;old_locus_tag=STER_0557
503070	504158	+	ID=gene-STER_RS02755;Name=STER_RS02755;gbkey=Gene;gene_biotype=protein_coding;locus_tag=STER_RS02755;old_locus_tag=STER_0558
504318	504377	+	ID=gene-STER_sCDS_845;Name=STER_sCDS_845
504433	504510	+	ID=gene-STER_sCDS_722;Name=STER_sCDS_722
504503	507682	+	ID=gene-STER_RS02760;Name=STER_RS02760;gbkey=Gene;gene_biotype=protein_coding;locus_tag=STER_RS02760;old_locus_tag=STER_0559
507698	507760	-	ID=gene-STER_sCDS_326;Name=STER_sCDS_326
507754	509010	-	ID=gene-STER_RS02765;Name=STER_RS02765;gbkey=Gene;gene_biotype=protein_coding;locus_tag=STER_RS02765;old_locus_tag=STER_0560
509221	509979	+	ID=gene-STER_RS02770;Name=STER_RS02770;gbkey=Gene;gene_biotype=protein_coding;locus_tag=STER_RS02770;old_locus_tag=STER_0561
510018	510086	+	ID=gene-STER_sCDS_775;Name=STER_sCDS_775
510131	510265	+	ID=gene-STER_sCDS_526;Name=STER_sCDS_526
510246	510603	+	ID=gene-STER_RS10125;Name=STER_RS10125;gbkey=Gene;gene_biotype=pseudogene;locus_tag=STER_RS10125;old_locus_tag=STER_0562;pseudo=true
510700	510846	+	ID=gene-STER_sCDS_515;Name=STER_sCDS_515
510894	511088	+	ID=gene-STER_RS02775;Name=STER_RS02775;gbkey=Gene;gene_biotype=protein_coding;locus_tag=STER_RS02775;old_locus_tag=STER_0563
511117	512122	+	ID=gene-STER_RS09850;Name=STER_RS09850;gbkey=Gene;gene_biotype=pseudogene;locus_tag=STER_RS09850;partial=true;pseudo=true;start_range=.,511117
511142	511189	+	ID=gene-STER_sCDS_964;Name=STER_sCDS_964
511150	511287	+	ID=gene-STER_sCDS_523;Name=STER_sCDS_523
511485	511562	+	ID=gene-STER_sCDS_723;Name=STER_sCDS_723
512163	512252	+	ID=gene-STER_sCDS_656;Name=STER_sCDS_656
512413	512916	+	ID=gene-STER_RS02795;Name=STER_RS02795;gbkey=Gene;gene_biotype=protein_coding;locus_tag=STER_RS02795;old_locus_tag=STER_0567
512991	513359	+	ID=gene-STER_RS02800;Name=STER_RS02800;gbkey=Gene;gene_biotype=protein_coding;locus_tag=STER_RS02800;old_locus_tag=STER_0568
513444	513536	-	ID=gene-STER_sCDS_177;Name=STER_sCDS_177
513530	514844	-	ID=gene-STER_RS10130;Name=STER_RS10130;gbkey=Gene;gene_biotype=pseudogene;locus_tag=STER_RS10130;old_locus_tag=STER_0569;pseudo=true
514007	514159	-	ID=gene-STER_sCDS_040;Name=STER_sCDS_040
514896	515027	-	ID=gene-STER_sCDS_070;Name=STER_sCDS_070
514987	515037	+	ID=gene-STER_sCDS_930;Name=STER_sCDS_930
515176	515241	+	ID=gene-STER_sCDS_796;Name=STER_sCDS_796
515187	515234	-	ID=gene-STER_sCDS_431;Name=STER_sCDS_431
515248	515568	-	ID=gene-STER_RS10135;Name=STER_RS10135;gbkey=Gene;gene_biotype=protein_coding;locus_tag=STER_RS10135;old_locus_tag=STER_0570
515646	516321	-	ID=gene-STER_RS02815;Name=STER_RS02815;gbkey=Gene;gene_biotype=pseudogene;locus_tag=STER_RS02815;pseudo=true
516326	517372	-	ID=gene-STER_RS02820;Name=STER_RS02820;gbkey=Gene;gene_biotype=protein_coding;locus_tag=STER_RS02820;old_locus_tag=STER_0572
517688	517993	+	ID=gene-STER_RS10140;Name=STER_RS10140;gbkey=Gene;gene_biotype=protein_coding;locus_tag=STER_RS10140
517871	517936	-	ID=gene-STER_sCDS_304;Name=STER_sCDS_304
518062	518349	+	ID=gene-STER_RS02825;Name=STER_RS02825;gbkey=Gene;gene_biotype=protein_coding;locus_tag=STER_RS02825;old_locus_tag=STER_0573
518237	518323	-	ID=gene-STER_sCDS_199;Name=STER_sCDS_199
518398	519541	+	ID=gene-STER_RS02830;Name=STER_RS02830;gbkey=Gene;gene_biotype=pseudogene;locus_tag=STER_RS02830;old_locus_tag=STER_0574;partial=true;pseudo=true;start_range=.,518398
519935	522925	+	ID=gene-STER_RS02840;Name=STER_RS02840;gbkey=Gene;gene_biotype=protein_coding;locus_tag=STER_RS02840;old_locus_tag=STER_0576
522978	523043	+	ID=gene-STER_sCDS_797;Name=STER_sCDS_797
523251	523313	+	ID=gene-STER_sCDS_816;Name=STER_sCDS_816
523283	523387	+	ID=gene-STER_sCDS_591;Name=STER_sCDS_591
523971	525707	+	ID=gene-STER_RS02845;Name=STER_RS02845;gbkey=Gene;gene_biotype=protein_coding;locus_tag=STER_RS02845;old_locus_tag=STER_0578
525720	527507	+	ID=gene-STER_RS02850;Name=STER_RS02850;gbkey=Gene;gene_biotype=protein_coding;locus_tag=STER_RS02850;old_locus_tag=STER_0579
527494	527565	+	ID=gene-STER_sCDS_757;Name=STER_sCDS_757
527605	528648	-	ID=gene-STER_RS02855;Name=STER_RS02855;gbkey=Gene;gene_biotype=protein_coding;locus_tag=STER_RS02855;old_locus_tag=STER_0580
528798	529499	+	ID=gene-STER_RS02860;Name=STER_RS02860;gbkey=Gene;gene_biotype=protein_coding;locus_tag=STER_RS02860;old_locus_tag=STER_0581
529665	530960	-	ID=gene-STER_RS02865;Name=STER_RS02865;gbkey=Gene;gene_biotype=protein_coding;locus_tag=STER_RS02865;old_locus_tag=STER_0582
530893	530976	-	ID=gene-STER_sCDS_208;Name=STER_sCDS_208
530960	531670	-	ID=gene-STER_RS02870;Name=STER_RS02870;gbkey=Gene;gene_biotype=protein_coding;locus_tag=STER_RS02870;old_locus_tag=STER_0583
531797	531859	+	ID=gene-STER_sCDS_817;Name=STER_sCDS_817
531870	531944	+	ID=gene-STER_sCDS_739;Name=STER_sCDS_739
532003	533135	+	ID=gene-STER_RS02875;Name=STER_RS02875;gbkey=Gene;gene_biotype=pseudogene;locus_tag=STER_RS02875;old_locus_tag=STER_0585;pseudo=true
533132	534043	+	ID=gene-STER_RS02880;Name=STER_RS02880;gbkey=Gene;gene_biotype=protein_coding;locus_tag=STER_RS02880;old_locus_tag=STER_0586
534045	534767	+	ID=gene-STER_RS02885;Name=STER_RS02885;gbkey=Gene;gene_biotype=protein_coding;locus_tag=STER_RS02885
534956	535939	+	ID=gene-STER_RS02890;Name=STER_RS02890;gbkey=Gene;gene_biotype=protein_coding;locus_tag=STER_RS02890;old_locus_tag=STER_0588
536060	536161	+	ID=gene-STER_sCDS_607;Name=STER_sCDS_607
536118	536313	+	ID=gene-STER_RS02895;Name=STER_RS02895;gbkey=Gene;gene_biotype=pseudogene;locus_tag=STER_RS02895;pseudo=true
536253	536324	+	ID=gene-STER_sCDS_758;Name=STER_sCDS_758
536330	536821	+	ID=gene-STER_RS02900;Name=STER_RS02900;gbkey=Gene;gene_biotype=protein_coding;locus_tag=STER_RS02900;old_locus_tag=STER_0590
536900	537670	+	ID=gene-STER_RS02905;Name=STER_RS02905;gbkey=Gene;gene_biotype=protein_coding;locus_tag=STER_RS02905;old_locus_tag=STER_0591
537761	538444	+	ID=gene-STER_RS02910;Name=STER_RS02910;gbkey=Gene;gene_biotype=protein_coding;locus_tag=STER_RS02910;old_locus_tag=STER_0592
538524	539243	+	ID=gene-STER_RS02915;Name=STER_RS02915;gbkey=Gene;gene_biotype=protein_coding;locus_tag=STER_RS02915;old_locus_tag=STER_0593
539355	539459	+	ID=gene-STER_sCDS_593;Name=STER_sCDS_593
539479	540624	+	ID=gene-STER_RS02920;Name=STER_RS02920;gbkey=Gene;gene_biotype=protein_coding;locus_tag=STER_RS02920;old_locus_tag=STER_0594
540652	540708	+	ID=gene-STER_sCDS_867;Name=STER_sCDS_867
540698	540760	+	ID=gene-STER_sCDS_818;Name=STER_sCDS_818
540809	540886	+	ID=gene-STER_sCDS_724;Name=STER_sCDS_724
541056	541193	+	ID=gene-STER_RS02925;Name=STER_RS02925;gbkey=Gene;gene_biotype=protein_coding;locus_tag=STER_RS02925
541168	541506	+	ID=gene-STER_RS02930;Name=STER_RS02930;gbkey=Gene;gene_biotype=protein_coding;locus_tag=STER_RS02930
541592	541657	+	ID=gene-STER_sCDS_798;Name=STER_sCDS_798
541762	541988	+	ID=gene-STER_RS10145;Name=STER_RS10145;end_range=541988,.;gbkey=Gene;gene_biotype=pseudogene;locus_tag=STER_RS10145;partial=true;pseudo=true
541846	541923	+	ID=gene-STER_sCDS_725;Name=STER_sCDS_725
542167	543483	+	ID=gene-STER_RS02935;Name=STER_RS02935;gbkey=Gene;gene_biotype=protein_coding;locus_tag=STER_RS02935;old_locus_tag=STER_0596
543634	543693	-	ID=gene-STER_sCDS_342;Name=STER_sCDS_342
543702	544265	-	ID=gene-STER_RS02940;Name=STER_RS02940;gbkey=Gene;gene_biotype=protein_coding;locus_tag=STER_RS02940;old_locus_tag=STER_0597
544313	544396	-	ID=gene-STER_sCDS_209;Name=STER_sCDS_209
544528	545406	+	ID=gene-STER_RS02945;Name=STER_RS02945;gbkey=Gene;gene_biotype=protein_coding;locus_tag=STER_RS02945;old_locus_tag=STER_0598
545388	546332	+	ID=gene-STER_RS02950;Name=STER_RS02950;gbkey=Gene;gene_biotype=protein_coding;locus_tag=STER_RS02950;old_locus_tag=STER_0599
546325	547320	+	ID=gene-STER_RS02955;Name=STER_RS02955;gbkey=Gene;gene_biotype=protein_coding;locus_tag=STER_RS02955;old_locus_tag=STER_0600
547310	547366	+	ID=gene-STER_sCDS_868;Name=STER_sCDS_868
547370	548377	+	ID=gene-STER_RS02960;Name=STER_RS02960;gbkey=Gene;gene_biotype=protein_coding;locus_tag=STER_RS02960;old_locus_tag=STER_0601
548334	548414	+	ID=gene-STER_sCDS_708;Name=STER_sCDS_708
548453	548551	+	ID=gene-STER_sCDS_617;Name=STER_sCDS_617
548827	548895	-	ID=gene-STER_sCDS_282;Name=STER_sCDS_282
548926	550308	+	ID=gene-STER_RS02965;Name=STER_RS02965;gbkey=Gene;gene_biotype=protein_coding;locus_tag=STER_RS02965;old_locus_tag=STER_0603
550384	550932	+	ID=gene-STER_RS02970;Name=STER_RS02970;gbkey=Gene;gene_biotype=protein_coding;locus_tag=STER_RS02970;old_locus_tag=STER_0604
550936	551196	+	ID=gene-STER_RS02975;Name=STER_RS02975;gbkey=Gene;gene_biotype=protein_coding;locus_tag=STER_RS02975;old_locus_tag=STER_0605
551217	551267	+	ID=gene-STER_sCDS_931;Name=STER_sCDS_931
551264	551956	+	ID=gene-STER_RS02980;Name=STER_RS02980;gbkey=Gene;gene_biotype=protein_coding;locus_tag=STER_RS02980;old_locus_tag=STER_0606
551966	552019	+	ID=gene-STER_sCDS_899;Name=STER_sCDS_899
552284	552379	+	ID=gene-STER_sCDS_625;Name=STER_sCDS_625
552452	552604	+	ID=gene-STER_sCDS_503;Name=STER_sCDS_503
552638	552760	+	ID=gene-STER_sCDS_545;Name=STER_sCDS_545
552875	553345	+	ID=gene-STER_RS02985;Name=STER_RS02985;gbkey=Gene;gene_biotype=protein_coding;locus_tag=STER_RS02985;old_locus_tag=STER_0608
553305	553475	+	ID=gene-STER_sCDS_472;Name=STER_sCDS_472
553476	553766	+	ID=gene-STER_RS02990;Name=STER_RS02990;gbkey=Gene;gene_biotype=protein_coding;locus_tag=STER_RS02990;old_locus_tag=STER_0609
553831	553881	+	ID=gene-STER_sCDS_932;Name=STER_sCDS_932
553891	554895	+	ID=gene-STER_RS02995;Name=STER_RS02995;gbkey=Gene;gene_biotype=protein_coding;locus_tag=STER_RS02995;old_locus_tag=STER_0610
554896	556218	+	ID=gene-STER_RS03000;Name=STER_RS03000;gbkey=Gene;gene_biotype=protein_coding;locus_tag=STER_RS03000;old_locus_tag=STER_0611
556550	556777	+	ID=gene-STER_RS03005;Name=STER_RS03005;gbkey=Gene;gene_biotype=protein_coding;locus_tag=STER_RS03005;old_locus_tag=STER_0612
556795	556875	+	ID=gene-STER_sCDS_709;Name=STER_sCDS_709
556931	558877	+	ID=gene-STER_RS03010;Name=STER_RS03010;gbkey=Gene;gene_biotype=protein_coding;locus_tag=STER_RS03010;old_locus_tag=STER_0613
558867	558923	+	ID=gene-STER_sCDS_869;Name=STER_sCDS_869
558927	559867	+	ID=gene-STER_RS03015;Name=STER_RS03015;gbkey=Gene;gene_biotype=pseudogene;locus_tag=STER_RS03015;pseudo=true
559887	560753	+	ID=gene-STER_RS03020;Name=STER_RS03020;gbkey=Gene;gene_biotype=protein_coding;locus_tag=STER_RS03020;old_locus_tag=STER_0616
560765	560947	+	ID=gene-STER_RS03025;Name=STER_RS03025;gbkey=Gene;gene_biotype=protein_coding;locus_tag=STER_RS03025;old_locus_tag=STER_0617
561039	561224	-	ID=gene-STER_RS10150;Name=STER_RS10150;gbkey=Gene;gene_biotype=protein_coding;locus_tag=STER_RS10150
561258	561935	-	ID=gene-STER_RS03030;Name=STER_RS03030;gbkey=Gene;gene_biotype=protein_coding;locus_tag=STER_RS03030;old_locus_tag=STER_0618
561928	562376	-	ID=gene-STER_RS10155;Name=STER_RS10155;gbkey=Gene;gene_biotype=pseudogene;locus_tag=STER_RS10155;pseudo=true
562015	562101	+	ID=gene-STER_sCDS_672;Name=STER_sCDS_672
562549	563820	-	ID=gene-STER_RS03040;Name=STER_RS03040;gbkey=Gene;gene_biotype=protein_coding;locus_tag=STER_RS03040;old_locus_tag=STER_0620
563813	564988	-	ID=gene-STER_RS03045;Name=STER_RS03045;gbkey=Gene;gene_biotype=protein_coding;locus_tag=STER_RS03045;old_locus_tag=STER_0621
565163	565213	-	ID=gene-STER_sCDS_412;Name=STER_sCDS_412
565310	566170	+	ID=gene-STER_RS03050;Name=STER_RS03050;gbkey=Gene;gene_biotype=protein_coding;locus_tag=STER_RS03050;old_locus_tag=STER_0622
566278	566781	+	ID=gene-STER_RS03055;Name=STER_RS03055;gbkey=Gene;gene_biotype=protein_coding;locus_tag=STER_RS03055;old_locus_tag=STER_0623
566974	568200	+	ID=gene-STER_RS03065;Name=STER_RS03065;gbkey=Gene;gene_biotype=protein_coding;locus_tag=STER_RS03065;old_locus_tag=STER_0625
568210	568809	+	ID=gene-STER_RS03070;Name=engB;gbkey=Gene;gene=engB;gene_biotype=protein_coding;locus_tag=STER_RS03070;old_locus_tag=STER_0626
568939	570315	+	ID=gene-STER_RS03075;Name=STER_RS03075;gbkey=Gene;gene_biotype=protein_coding;locus_tag=STER_RS03075;old_locus_tag=STER_0627
570327	571277	+	ID=gene-STER_RS03080;Name=STER_RS03080;gbkey=Gene;gene_biotype=protein_coding;locus_tag=STER_RS03080;old_locus_tag=STER_0628
571240	571302	+	ID=gene-STER_sCDS_819;Name=STER_sCDS_819
571390	571644	+	ID=gene-STER_RS03085;Name=STER_RS03085;gbkey=Gene;gene_biotype=protein_coding;locus_tag=STER_RS03085;old_locus_tag=STER_0629
571716	572075	+	ID=gene-STER_RS03090;Name=STER_RS03090;gbkey=Gene;gene_biotype=protein_coding;locus_tag=STER_RS03090;old_locus_tag=STER_0630
572270	573574	+	ID=gene-STER_RS03095;Name=STER_RS03095;gbkey=Gene;gene_biotype=protein_coding;locus_tag=STER_RS03095;old_locus_tag=STER_0631
573613	574254	-	ID=gene-STER_RS03100;Name=STER_RS03100;gbkey=Gene;gene_biotype=protein_coding;locus_tag=STER_RS03100;old_locus_tag=STER_0632
574392	576341	+	ID=gene-STER_RS03105;Name=STER_RS03105;gbkey=Gene;gene_biotype=protein_coding;locus_tag=STER_RS03105;old_locus_tag=STER_0633
576564	576614	+	ID=gene-STER_sCDS_933;Name=STER_sCDS_933
576621	576710	+	ID=gene-STER_sCDS_657;Name=STER_sCDS_657
576711	576809	-	ID=gene-STER_sCDS_154;Name=STER_sCDS_154
576899	576985	+	ID=gene-STER_sCDS_673;Name=STER_sCDS_673
576978	579434	+	ID=gene-STER_RS03110;Name=STER_RS03110;gbkey=Gene;gene_biotype=protein_coding;locus_tag=STER_RS03110;old_locus_tag=STER_0634
579598	580620	+	ID=gene-STER_RS03115;Name=STER_RS03115;gbkey=Gene;gene_biotype=protein_coding;locus_tag=STER_RS03115;old_locus_tag=STER_0635
580635	580682	+	ID=gene-STER_sCDS_965;Name=STER_sCDS_965
580739	580969	+	ID=gene-STER_RS03120;Name=STER_RS03120;gbkey=Gene;gene_biotype=protein_coding;locus_tag=STER_RS03120;old_locus_tag=STER_0636
581030	581110	+	ID=gene-STER_RS03125;Name=STER_RS03125;gbkey=Gene;gene_biotype=tRNA;locus_tag=STER_RS03125;old_locus_tag=STER_t0637
581179	581253	+	ID=gene-STER_RS03130;Name=STER_RS03130;gbkey=Gene;gene_biotype=tRNA;locus_tag=STER_RS03130;old_locus_tag=STER_t0638
581371	582573	+	ID=gene-STER_RS03135;Name=STER_RS03135;gbkey=Gene;gene_biotype=protein_coding;locus_tag=STER_RS03135;old_locus_tag=STER_0639
582642	582713	+	ID=gene-STER_RS03140;Name=STER_RS03140;gbkey=Gene;gene_biotype=tRNA;locus_tag=STER_RS03140;old_locus_tag=STER_t0640
583008	583357	+	ID=gene-STER_RS10160;Name=ssrA;gbkey=Gene;gene=ssrA;gene_biotype=tmRNA;locus_tag=STER_RS10160;old_locus_tag=STER_s0641
583191	583355	-	ID=gene-STER_sCDS_023;Name=STER_sCDS_023
583278	583391	+	ID=gene-STER_sCDS_564;Name=STER_sCDS_564
583401	584022	+	ID=gene-STER_RS10165;Name=STER_RS10165;gbkey=Gene;gene_biotype=pseudogene;locus_tag=STER_RS10165;pseudo=true
583634	583798	+	ID=gene-STER_sCDS_483;Name=STER_sCDS_483
584105	584200	+	ID=gene-STER_sCDS_626;Name=STER_sCDS_626
584168	584215	-	ID=gene-STER_sCDS_432;Name=STER_sCDS_432
584234	584776	+	ID=gene-STER_RS03160;Name=STER_RS03160;gbkey=Gene;gene_biotype=protein_coding;locus_tag=STER_RS03160
584754	585989	+	ID=gene-STER_RS03165;Name=STER_RS03165;gbkey=Gene;gene_biotype=protein_coding;locus_tag=STER_RS03165;old_locus_tag=STER_0644
586088	587051	+	ID=gene-STER_RS10170;Name=STER_RS10170;gbkey=Gene;gene_biotype=pseudogene;locus_tag=STER_RS10170;old_locus_tag=STER_0645;pseudo=true
587092	587394	-	ID=gene-STER_RS03185;Name=STER_RS03185;gbkey=Gene;gene_biotype=protein_coding;locus_tag=STER_RS03185;old_locus_tag=STER_0646
587404	587862	-	ID=gene-STER_RS03190;Name=STER_RS03190;gbkey=Gene;gene_biotype=protein_coding;locus_tag=STER_RS03190;old_locus_tag=STER_0647
588005	590263	-	ID=gene-STER_RS03195;Name=STER_RS03195;gbkey=Gene;gene_biotype=protein_coding;locus_tag=STER_RS03195;old_locus_tag=STER_0648
590504	591484	+	ID=gene-STER_RS03200;Name=STER_RS03200;gbkey=Gene;gene_biotype=protein_coding;locus_tag=STER_RS03200;old_locus_tag=STER_0649
591553	591783	+	ID=gene-STER_RS03205;Name=STER_RS03205;gbkey=Gene;gene_biotype=protein_coding;locus_tag=STER_RS03205;old_locus_tag=STER_0650
591878	591928	+	ID=gene-STER_sCDS_934;Name=STER_sCDS_934
592053	592732	+	ID=gene-STER_RS03210;Name=STER_RS03210;gbkey=Gene;gene_biotype=pseudogene;locus_tag=STER_RS03210;old_locus_tag=STER_0651;pseudo=true
592732	593466	+	ID=gene-STER_RS03215;Name=glnQ;gbkey=Gene;gene=glnQ;gene_biotype=protein_coding;locus_tag=STER_RS03215;old_locus_tag=STER_0652
593640	594116	+	ID=gene-STER_RS03220;Name=STER_RS03220;gbkey=Gene;gene_biotype=protein_coding;locus_tag=STER_RS03220;old_locus_tag=STER_0653
594113	596251	+	ID=gene-STER_RS03225;Name=STER_RS03225;gbkey=Gene;gene_biotype=protein_coding;locus_tag=STER_RS03225;old_locus_tag=STER_0654
596263	596403	+	ID=gene-STER_RS10175;Name=STER_RS10175;gbkey=Gene;gene_biotype=protein_coding;locus_tag=STER_RS10175;old_locus_tag=STER_0655
596345	596413	+	ID=gene-STER_sCDS_776;Name=STER_sCDS_776
596403	596471	+	ID=gene-STER_sCDS_777;Name=STER_sCDS_777
596515	597090	+	ID=gene-STER_RS03235;Name=STER_RS03235;gbkey=Gene;gene_biotype=protein_coding;locus_tag=STER_RS03235;old_locus_tag=STER_0656
597129	597197	-	ID=gene-STER_sCDS_283;Name=STER_sCDS_283
597209	597322	+	ID=gene-STER_RS10180;Name=STER_RS10180;end_range=597322,.;gbkey=Gene;gene_biotype=pseudogene;locus_tag=STER_RS10180;partial=true;pseudo=true
597346	597417	+	ID=gene-STER_sCDS_759;Name=STER_sCDS_759
597423	597488	-	ID=gene-STER_sCDS_305;Name=STER_sCDS_305
597565	597852	+	ID=gene-STER_RS03240;Name=STER_RS03240;end_range=597852,.;gbkey=Gene;gene_biotype=pseudogene;locus_tag=STER_RS03240;old_locus_tag=STER_0657;partial=true;pseudo=true
597940	597990	+	ID=gene-STER_sCDS_935;Name=STER_sCDS_935
598048	598260	+	ID=gene-STER_RS03245;Name=STER_RS03245;gbkey=Gene;gene_biotype=protein_coding;locus_tag=STER_RS03245;old_locus_tag=STER_0658
598390	598482	+	ID=gene-STER_sCDS_640;Name=STER_sCDS_640
598507	598698	+	ID=gene-STER_RS03250;Name=STER_RS03250;gbkey=Gene;gene_biotype=protein_coding;locus_tag=STER_RS03250;old_locus_tag=STER_0659
598871	599725	+	ID=gene-STER_RS03255;Name=STER_RS03255;gbkey=Gene;gene_biotype=protein_coding;locus_tag=STER_RS03255;old_locus_tag=STER_0660
599729	600565	+	ID=gene-STER_RS03260;Name=STER_RS03260;gbkey=Gene;gene_biotype=protein_coding;locus_tag=STER_RS03260;old_locus_tag=STER_0661
600576	600644	+	ID=gene-STER_sCDS_778;Name=STER_sCDS_778
600687	602801	+	ID=gene-STER_RS03265;Name=STER_RS03265;gbkey=Gene;gene_biotype=protein_coding;locus_tag=STER_RS03265;old_locus_tag=STER_0662
602911	603507	+	ID=gene-STER_RS03270;Name=STER_RS03270;gbkey=Gene;gene_biotype=protein_coding;locus_tag=STER_RS03270;old_locus_tag=STER_0663
603606	603695	+	ID=gene-STER_RS10185;Name=STER_RS10185;gbkey=Gene;gene_biotype=protein_coding;locus_tag=STER_RS10185;old_locus_tag=STER_0664
603755	604024	+	ID=gene-STER_RS03275;Name=STER_RS03275;gbkey=Gene;gene_biotype=protein_coding;locus_tag=STER_RS03275
604000	604098	+	ID=gene-STER_RS10190;Name=STER_RS10190;gbkey=Gene;gene_biotype=protein_coding;locus_tag=STER_RS10190
604132	604449	+	ID=gene-STER_RS03280;Name=STER_RS03280;gbkey=Gene;gene_biotype=protein_coding;locus_tag=STER_RS03280
604669	605166	+	ID=gene-STER_RS03285;Name=STER_RS03285;gbkey=Gene;gene_biotype=protein_coding;locus_tag=STER_RS03285;old_locus_tag=STER_0666
605147	605551	+	ID=gene-STER_RS03290;Name=STER_RS03290;gbkey=Gene;gene_biotype=protein_coding;locus_tag=STER_RS03290
605570	606469	+	ID=gene-STER_RS03295;Name=STER_RS03295;gbkey=Gene;gene_biotype=protein_coding;locus_tag=STER_RS03295;old_locus_tag=STER_0668
606516	607337	+	ID=gene-STER_RS03300;Name=STER_RS03300;gbkey=Gene;gene_biotype=protein_coding;locus_tag=STER_RS03300;old_locus_tag=STER_0669
607334	607927	+	ID=gene-STER_RS03305;Name=STER_RS03305;gbkey=Gene;gene_biotype=protein_coding;locus_tag=STER_RS03305;old_locus_tag=STER_0670
607978	609202	+	ID=gene-STER_RS03310;Name=STER_RS03310;gbkey=Gene;gene_biotype=pseudogene;locus_tag=STER_RS03310;pseudo=true
609192	609338	+	ID=gene-STER_RS10195;Name=STER_RS10195;gbkey=Gene;gene_biotype=protein_coding;locus_tag=STER_RS10195;old_locus_tag=STER_0672
609383	609619	+	ID=gene-STER_RS03315;Name=STER_RS03315;gbkey=Gene;gene_biotype=protein_coding;locus_tag=STER_RS03315;old_locus_tag=STER_0673
609585	609656	+	ID=gene-STER_sCDS_760;Name=STER_sCDS_760
609678	612131	+	ID=gene-STER_RS03320;Name=STER_RS03320;gbkey=Gene;gene_biotype=protein_coding;locus_tag=STER_RS03320;old_locus_tag=STER_0674
612153	612617	+	ID=gene-STER_RS03325;Name=STER_RS03325;gbkey=Gene;gene_biotype=protein_coding;locus_tag=STER_RS03325;old_locus_tag=STER_0675
612771	614177	+	ID=gene-STER_RS03330;Name=STER_RS03330;gbkey=Gene;gene_biotype=protein_coding;locus_tag=STER_RS03330;old_locus_tag=STER_0676
614179	614544	+	ID=gene-STER_RS03335;Name=STER_RS03335;gbkey=Gene;gene_biotype=protein_coding;locus_tag=STER_RS03335;old_locus_tag=STER_0677
614582	614629	+	ID=gene-STER_sCDS_967;Name=STER_sCDS_967
614647	615732	-	ID=gene-STER_RS03340;Name=STER_RS03340;gbkey=Gene;gene_biotype=protein_coding;locus_tag=STER_RS03340;old_locus_tag=STER_0678
615870	615962	+	ID=gene-STER_sCDS_641;Name=STER_sCDS_641
616046	617047	+	ID=gene-STER_RS03345;Name=STER_RS03345;gbkey=Gene;gene_biotype=protein_coding;locus_tag=STER_RS03345;old_locus_tag=STER_0679
617106	617303	+	ID=gene-STER_RS10200;Name=STER_RS10200;gbkey=Gene;gene_biotype=protein_coding;locus_tag=STER_RS10200
617290	617385	+	ID=gene-STER_sCDS_627;Name=STER_sCDS_627
617398	617451	+	ID=gene-STER_sCDS_901;Name=STER_sCDS_901
617409	618173	+	ID=gene-STER_RS03350;Name=STER_RS03350;gbkey=Gene;gene_biotype=pseudogene;locus_tag=STER_RS03350;pseudo=true
618186	619301	+	ID=gene-STER_RS03355;Name=STER_RS03355;gbkey=Gene;gene_biotype=protein_coding;locus_tag=STER_RS03355;old_locus_tag=STER_0682
619348	619803	-	ID=gene-STER_RS03360;Name=STER_RS03360;gbkey=Gene;gene_biotype=protein_coding;locus_tag=STER_RS03360;old_locus_tag=STER_0683
620012	621316	+	ID=gene-STER_RS03365;Name=STER_RS03365;gbkey=Gene;gene_biotype=protein_coding;locus_tag=STER_RS03365;old_locus_tag=STER_0684
621468	621653	-	ID=gene-STER_RS03370;Name=STER_RS03370;gbkey=Gene;gene_biotype=protein_coding;locus_tag=STER_RS03370;old_locus_tag=STER_0685
621815	624001	-	ID=gene-STER_RS03375;Name=STER_RS03375;gbkey=Gene;gene_biotype=protein_coding;locus_tag=STER_RS03375;old_locus_tag=STER_0686
624163	625326	+	ID=gene-STER_RS03380;Name=STER_RS03380;gbkey=Gene;gene_biotype=protein_coding;locus_tag=STER_RS03380;old_locus_tag=STER_0687
625323	626000	+	ID=gene-STER_RS03385;Name=aroD;gbkey=Gene;gene=aroD;gene_biotype=protein_coding;locus_tag=STER_RS03385;old_locus_tag=STER_0688
625990	626847	+	ID=gene-STER_RS03390;Name=STER_RS03390;gbkey=Gene;gene_biotype=protein_coding;locus_tag=STER_RS03390;old_locus_tag=STER_0689
626860	627927	+	ID=gene-STER_RS03395;Name=STER_RS03395;gbkey=Gene;gene_biotype=protein_coding;locus_tag=STER_RS03395;old_locus_tag=STER_0690
627928	629094	+	ID=gene-STER_RS03400;Name=STER_RS03400;gbkey=Gene;gene_biotype=protein_coding;locus_tag=STER_RS03400;old_locus_tag=STER_0691
629124	630230	+	ID=gene-STER_RS03405;Name=STER_RS03405;gbkey=Gene;gene_biotype=protein_coding;locus_tag=STER_RS03405;old_locus_tag=STER_0692
630240	630578	+	ID=gene-STER_RS03410;Name=STER_RS03410;gbkey=Gene;gene_biotype=protein_coding;locus_tag=STER_RS03410;old_locus_tag=STER_0693
630634	631581	+	ID=gene-STER_RS03415;Name=STER_RS03415;gbkey=Gene;gene_biotype=protein_coding;locus_tag=STER_RS03415;old_locus_tag=STER_0694
631581	631631	+	ID=gene-STER_sCDS_936;Name=STER_sCDS_936
631665	632948	+	ID=gene-STER_RS03420;Name=STER_RS03420;gbkey=Gene;gene_biotype=protein_coding;locus_tag=STER_RS03420;old_locus_tag=STER_0695
632941	633432	+	ID=gene-STER_RS03425;Name=STER_RS03425;gbkey=Gene;gene_biotype=protein_coding;locus_tag=STER_RS03425;old_locus_tag=STER_0696
633423	634247	+	ID=gene-STER_RS03430;Name=STER_RS03430;gbkey=Gene;gene_biotype=protein_coding;locus_tag=STER_RS03430;old_locus_tag=STER_0697
634259	635689	+	ID=gene-STER_RS03435;Name=STER_RS03435;gbkey=Gene;gene_biotype=protein_coding;locus_tag=STER_RS03435;old_locus_tag=STER_0698
635675	636641	-	ID=gene-STER_RS03440;Name=STER_RS03440;gbkey=Gene;gene_biotype=pseudogene;locus_tag=STER_RS03440;old_locus_tag=STER_0699;pseudo=true
636658	637722	-	ID=gene-STER_RS03445;Name=STER_RS03445;gbkey=Gene;gene_biotype=protein_coding;locus_tag=STER_RS03445;old_locus_tag=STER_0700
637762	638310	-	ID=gene-STER_RS03450;Name=STER_RS03450;gbkey=Gene;gene_biotype=protein_coding;locus_tag=STER_RS03450;old_locus_tag=STER_0701
638526	639887	+	ID=gene-STER_RS03455;Name=STER_RS03455;gbkey=Gene;gene_biotype=protein_coding;locus_tag=STER_RS03455;old_locus_tag=STER_0702
639947	640021	+	ID=gene-STER_sCDS_740;Name=STER_sCDS_740
640166	640453	+	ID=gene-STER_RS03460;Name=STER_RS03460;gbkey=Gene;gene_biotype=protein_coding;locus_tag=STER_RS03460;old_locus_tag=STER_0703
640450	640926	+	ID=gene-STER_RS03465;Name=STER_RS03465;gbkey=Gene;gene_biotype=protein_coding;locus_tag=STER_RS03465;old_locus_tag=STER_0704
641094	641315	+	ID=gene-STER_RS03470;Name=STER_RS03470;gbkey=Gene;gene_biotype=protein_coding;locus_tag=STER_RS03470;old_locus_tag=STER_0705
641315	641773	+	ID=gene-STER_RS03475;Name=STER_RS03475;gbkey=Gene;gene_biotype=protein_coding;locus_tag=STER_RS03475
641940	642198	-	ID=gene-STER_RS10205;Name=STER_RS10205;gbkey=Gene;gene_biotype=pseudogene;locus_tag=STER_RS10205;pseudo=true
642279	642332	+	ID=gene-STER_sCDS_902;Name=STER_sCDS_902
642368	642979	+	ID=gene-STER_RS03485;Name=STER_RS03485;gbkey=Gene;gene_biotype=protein_coding;locus_tag=STER_RS03485;old_locus_tag=STER_0708
643235	646600	+	ID=gene-STER_RS03490;Name=STER_RS03490;gbkey=Gene;gene_biotype=protein_coding;locus_tag=STER_RS03490;old_locus_tag=STER_0709
646777	647688	+	ID=gene-STER_RS03495;Name=STER_RS03495;gbkey=Gene;gene_biotype=protein_coding;locus_tag=STER_RS03495;old_locus_tag=STER_0710
647690	648013	+	ID=gene-STER_RS03500;Name=STER_RS03500;gbkey=Gene;gene_biotype=protein_coding;locus_tag=STER_RS03500;old_locus_tag=STER_0711
648010	649062	+	ID=gene-STER_RS03505;Name=STER_RS03505;gbkey=Gene;gene_biotype=protein_coding;locus_tag=STER_RS03505;old_locus_tag=STER_0712
649125	650217	+	ID=id-NC_008532.1:649125..650217;gbkey=repeat_region;inference=COORDINATES: alignment:pilercr:v1.02;rpt_family=CRISPR;rpt_type=direct;rpt_unit_range=649125..649160;rpt_unit_seq=gtttttgtactctcaagatttaagtaactgtacaac
649144	649224	-	ID=gene-STER_sCDS_219;Name=STER_sCDS_219
649240	649317	-	ID=gene-STER_sCDS_237;Name=STER_sCDS_237
649423	649491	-	ID=gene-STER_sCDS_284;Name=STER_sCDS_284
649598	649717	-	ID=gene-STER_sCDS_096;Name=STER_sCDS_096
650201	650269	-	ID=gene-STER_sCDS_285;Name=STER_sCDS_285
650259	651074	-	ID=gene-STER_RS03510;Name=STER_RS03510;gbkey=Gene;gene_biotype=protein_coding;locus_tag=STER_RS03510;old_locus_tag=STER_0713
651074	651976	-	ID=gene-STER_RS03515;Name=STER_RS03515;gbkey=Gene;gene_biotype=protein_coding;locus_tag=STER_RS03515;old_locus_tag=STER_0714
651982	652113	-	ID=gene-STER_sCDS_071;Name=STER_sCDS_071
652340	654472	+	ID=gene-STER_RS03520;Name=STER_RS03520;gbkey=Gene;gene_biotype=protein_coding;locus_tag=STER_RS03520;old_locus_tag=STER_0716
654459	654899	+	ID=gene-STER_RS03525;Name=STER_RS03525;gbkey=Gene;gene_biotype=protein_coding;locus_tag=STER_RS03525;old_locus_tag=STER_0717
654965	655228	+	ID=gene-STER_RS03530;Name=STER_RS03530;gbkey=Gene;gene_biotype=protein_coding;locus_tag=STER_RS03530;old_locus_tag=STER_0718
655358	656287	+	ID=gene-STER_RS03535;Name=STER_RS03535;gbkey=Gene;gene_biotype=protein_coding;locus_tag=STER_RS03535;old_locus_tag=STER_0719
656287	657078	+	ID=gene-STER_RS03540;Name=STER_RS03540;gbkey=Gene;gene_biotype=protein_coding;locus_tag=STER_RS03540;old_locus_tag=STER_0720
657201	657599	+	ID=gene-STER_RS03545;Name=STER_RS03545;gbkey=Gene;gene_biotype=protein_coding;locus_tag=STER_RS03545;old_locus_tag=STER_0721
657612	658052	+	ID=gene-STER_RS03550;Name=STER_RS03550;gbkey=Gene;gene_biotype=protein_coding;locus_tag=STER_RS03550;old_locus_tag=STER_0722
658073	658369	-	ID=gene-STER_RS03555;Name=STER_RS03555;gbkey=Gene;gene_biotype=protein_coding;locus_tag=STER_RS03555;old_locus_tag=STER_0723
658600	659529	+	ID=gene-STER_RS03560;Name=STER_RS03560;gbkey=Gene;gene_biotype=protein_coding;locus_tag=STER_RS03560;old_locus_tag=STER_0724
659626	660912	+	ID=gene-STER_RS03565;Name=STER_RS03565;gbkey=Gene;gene_biotype=protein_coding;locus_tag=STER_RS03565;old_locus_tag=STER_0725
660912	661231	+	ID=gene-STER_RS10210;Name=STER_RS10210;gbkey=Gene;gene_biotype=pseudogene;locus_tag=STER_RS10210;pseudo=true
661282	661821	-	ID=gene-STER_RS03570;Name=STER_RS03570;gbkey=Gene;gene_biotype=protein_coding;locus_tag=STER_RS03570;old_locus_tag=STER_0726
661916	662200	-	ID=gene-STER_RS03575;Name=STER_RS03575;gbkey=Gene;gene_biotype=protein_coding;locus_tag=STER_RS03575;old_locus_tag=STER_0727
662326	662538	+	ID=gene-STER_RS03580;Name=STER_RS03580;gbkey=Gene;gene_biotype=protein_coding;locus_tag=STER_RS03580;old_locus_tag=STER_0728
662573	663907	-	ID=gene-STER_RS03585;Name=STER_RS03585;gbkey=Gene;gene_biotype=protein_coding;locus_tag=STER_RS03585;old_locus_tag=STER_0729
664102	664410	+	ID=gene-STER_RS03590;Name=STER_RS03590;gbkey=Gene;gene_biotype=protein_coding;locus_tag=STER_RS03590;old_locus_tag=STER_0730
664470	665690	-	ID=gene-STER_RS03595;Name=STER_RS03595;gbkey=Gene;gene_biotype=protein_coding;locus_tag=STER_RS03595;old_locus_tag=STER_0731
665808	666575	+	ID=gene-STER_RS03600;Name=STER_RS03600;gbkey=Gene;gene_biotype=protein_coding;locus_tag=STER_RS03600;old_locus_tag=STER_0732
666939	668429	-	ID=gene-STER_RS03605;Name=STER_RS03605;gbkey=Gene;gene_biotype=protein_coding;locus_tag=STER_RS03605;old_locus_tag=STER_0733
668657	669934	+	ID=gene-STER_RS03610;Name=STER_RS03610;gbkey=Gene;gene_biotype=protein_coding;locus_tag=STER_RS03610;old_locus_tag=STER_0734
669948	670427	+	ID=gene-STER_RS03615;Name=STER_RS03615;gbkey=Gene;gene_biotype=protein_coding;locus_tag=STER_RS03615;old_locus_tag=STER_0735
670571	670624	+	ID=gene-STER_sCDS_903;Name=STER_sCDS_903
670751	671653	+	ID=gene-STER_RS03620;Name=STER_RS03620;gbkey=Gene;gene_biotype=protein_coding;locus_tag=STER_RS03620;old_locus_tag=STER_0736
671711	671782	+	ID=gene-STER_sCDS_761;Name=STER_sCDS_761
671850	672044	+	ID=gene-STER_RS10215;Name=STER_RS10215;gbkey=Gene;gene_biotype=protein_coding;locus_tag=STER_RS10215;old_locus_tag=STER_0738
672052	672144	-	ID=gene-STER_sCDS_178;Name=STER_sCDS_178
672077	672715	-	ID=gene-STER_RS03625;Name=STER_RS03625;gbkey=Gene;gene_biotype=protein_coding;locus_tag=STER_RS03625;old_locus_tag=STER_0739
672718	673191	-	ID=gene-STER_RS03630;Name=STER_RS03630;gbkey=Gene;gene_biotype=protein_coding;locus_tag=STER_RS03630;old_locus_tag=STER_0740
673306	674253	-	ID=gene-STER_RS03635;Name=STER_RS03635;gbkey=Gene;gene_biotype=protein_coding;locus_tag=STER_RS03635;old_locus_tag=STER_0741
674445	674834	-	ID=gene-STER_RS03640;Name=STER_RS03640;gbkey=Gene;gene_biotype=protein_coding;locus_tag=STER_RS03640
674984	675040	+	ID=gene-STER_sCDS_870;Name=STER_sCDS_870
675090	675716	-	ID=gene-STER_RS03645;Name=STER_RS03645;gbkey=Gene;gene_biotype=protein_coding;locus_tag=STER_RS03645;old_locus_tag=STER_0743
675828	676010	+	ID=gene-STER_sCDS_461;Name=STER_sCDS_461
675930	676243	+	ID=gene-STER_RS03650;Name=STER_RS03650;gbkey=Gene;gene_biotype=pseudogene;locus_tag=STER_RS03650;pseudo=true
675937	676038	+	ID=gene-STER_sCDS_608;Name=STER_sCDS_608
676171	676353	+	ID=gene-STER_RS10220;Name=STER_RS10220;gbkey=Gene;gene_biotype=protein_coding;locus_tag=STER_RS10220
676313	676399	+	ID=gene-STER_sCDS_675;Name=STER_sCDS_675
676326	676559	+	ID=gene-STER_RS10225;Name=STER_RS10225;gbkey=Gene;gene_biotype=pseudogene;locus_tag=STER_RS10225;pseudo=true
676356	676448	+	ID=gene-STER_sCDS_642;Name=STER_sCDS_642
676526	676729	+	ID=gene-STER_RS03655;Name=STER_RS03655;gbkey=Gene;gene_biotype=protein_coding;locus_tag=STER_RS03655;old_locus_tag=STER_0745
677014	677778	+	ID=gene-STER_RS03660;Name=STER_RS03660;gbkey=Gene;gene_biotype=pseudogene;locus_tag=STER_RS03660;pseudo=true
677783	677842	+	ID=gene-STER_sCDS_846;Name=STER_sCDS_846
677901	680891	+	ID=gene-STER_RS03665;Name=STER_RS03665;gbkey=Gene;gene_biotype=protein_coding;locus_tag=STER_RS03665;old_locus_tag=STER_0747
680913	682049	+	ID=gene-STER_RS03670;Name=STER_RS03670;gbkey=Gene;gene_biotype=protein_coding;locus_tag=STER_RS03670;old_locus_tag=STER_0748
682215	682922	+	ID=gene-STER_RS03675;Name=STER_RS03675;gbkey=Gene;gene_biotype=protein_coding;locus_tag=STER_RS03675;old_locus_tag=STER_0749
683121	684284	+	ID=gene-STER_RS09860;Name=STER_RS09860;gbkey=Gene;gene_biotype=protein_coding;locus_tag=STER_RS09860;old_locus_tag=STER_0750
684296	684883	+	ID=gene-STER_RS03685;Name=STER_RS03685;gbkey=Gene;gene_biotype=protein_coding;locus_tag=STER_RS03685;old_locus_tag=STER_0751
684911	685663	+	ID=gene-STER_RS03690;Name=STER_RS03690;gbkey=Gene;gene_biotype=protein_coding;locus_tag=STER_RS03690;old_locus_tag=STER_0752
685706	687310	+	ID=gene-STER_RS03695;Name=STER_RS03695;gbkey=Gene;gene_biotype=protein_coding;locus_tag=STER_RS03695;old_locus_tag=STER_0753
687477	687653	+	ID=gene-STER_sCDS_463;Name=STER_sCDS_463
687706	687807	+	ID=gene-STER_sCDS_609;Name=STER_sCDS_609
687743	687838	+	ID=gene-STER_sCDS_628;Name=STER_sCDS_628
687887	688888	+	ID=gene-STER_RS03705;Name=STER_RS03705;gbkey=Gene;gene_biotype=pseudogene;locus_tag=STER_RS03705;pseudo=true
688218	688289	+	ID=gene-STER_sCDS_763;Name=STER_sCDS_763
688878	689060	-	ID=gene-STER_RS10230;Name=STER_RS10230;gbkey=Gene;gene_biotype=protein_coding;locus_tag=STER_RS10230
689038	689598	+	ID=gene-STER_RS03710;Name=STER_RS03710;gbkey=Gene;gene_biotype=protein_coding;locus_tag=STER_RS03710;old_locus_tag=STER_0756
689600	690499	+	ID=gene-STER_RS03715;Name=STER_RS03715;gbkey=Gene;gene_biotype=protein_coding;locus_tag=STER_RS03715;old_locus_tag=STER_0757
690617	691090	+	ID=gene-STER_RS03720;Name=STER_RS03720;gbkey=Gene;gene_biotype=protein_coding;locus_tag=STER_RS03720;old_locus_tag=STER_0758
691087	691482	+	ID=gene-STER_RS03725;Name=STER_RS03725;gbkey=Gene;gene_biotype=protein_coding;locus_tag=STER_RS03725;old_locus_tag=STER_0759
691658	694480	+	ID=gene-STER_RS03730;Name=STER_RS03730;gbkey=Gene;gene_biotype=protein_coding;locus_tag=STER_RS03730;old_locus_tag=STER_0760
694452	694523	+	ID=gene-STER_sCDS_764;Name=STER_sCDS_764
694548	695582	+	ID=gene-STER_RS03735;Name=STER_RS03735;gbkey=Gene;gene_biotype=protein_coding;locus_tag=STER_RS03735;old_locus_tag=STER_0761
695677	696282	+	ID=gene-STER_RS03740;Name=STER_RS03740;gbkey=Gene;gene_biotype=protein_coding;locus_tag=STER_RS03740;old_locus_tag=STER_0762
696297	696359	-	ID=gene-STER_sCDS_327;Name=STER_sCDS_327
696353	697610	-	ID=gene-STER_RS03745;Name=STER_RS03745;gbkey=Gene;gene_biotype=pseudogene;locus_tag=STER_RS03745;pseudo=true
697799	699178	+	ID=gene-STER_RS03750;Name=STER_RS03750;gbkey=Gene;gene_biotype=protein_coding;locus_tag=STER_RS03750
699219	699866	-	ID=gene-STER_RS03755;Name=STER_RS03755;gbkey=Gene;gene_biotype=protein_coding;locus_tag=STER_RS03755
699223	699387	+	ID=gene-STER_sCDS_484;Name=STER_sCDS_484
699494	699550	+	ID=gene-STER_sCDS_871;Name=STER_sCDS_871
699744	699830	+	ID=gene-STER_sCDS_676;Name=STER_sCDS_676
699975	700496	+	ID=gene-STER_RS03760;Name=STER_RS03760;gbkey=Gene;gene_biotype=protein_coding;locus_tag=STER_RS03760;old_locus_tag=STER_0767
700585	701022	+	ID=gene-STER_RS03765;Name=STER_RS03765;gbkey=Gene;gene_biotype=protein_coding;locus_tag=STER_RS03765;old_locus_tag=STER_0768
701133	701339	+	ID=gene-STER_RS03770;Name=STER_RS03770;gbkey=Gene;gene_biotype=protein_coding;locus_tag=STER_RS03770;old_locus_tag=STER_0769
701332	702300	+	ID=gene-STER_RS03775;Name=STER_RS03775;gbkey=Gene;gene_biotype=protein_coding;locus_tag=STER_RS03775;old_locus_tag=STER_0770
702438	704285	+	ID=gene-STER_RS03780;Name=STER_RS03780;gbkey=Gene;gene_biotype=protein_coding;locus_tag=STER_RS03780;old_locus_tag=STER_0771
704309	704581	+	ID=gene-STER_RS03785;Name=STER_RS03785;gbkey=Gene;gene_biotype=protein_coding;locus_tag=STER_RS03785;old_locus_tag=STER_0772
704704	706056	+	ID=gene-STER_RS03790;Name=STER_RS03790;gbkey=Gene;gene_biotype=protein_coding;locus_tag=STER_RS03790;old_locus_tag=STER_0773
706060	707130	+	ID=gene-STER_RS03795;Name=STER_RS03795;gbkey=Gene;gene_biotype=protein_coding;locus_tag=STER_RS03795;old_locus_tag=STER_0774
707140	708264	+	ID=gene-STER_RS03800;Name=STER_RS03800;gbkey=Gene;gene_biotype=protein_coding;locus_tag=STER_RS03800;old_locus_tag=STER_0775
708267	708320	+	ID=gene-STER_sCDS_904;Name=STER_sCDS_904
708388	709764	+	ID=gene-STER_RS03805;Name=STER_RS03805;gbkey=Gene;gene_biotype=protein_coding;locus_tag=STER_RS03805;old_locus_tag=STER_0776
709793	711115	+	ID=gene-STER_RS03810;Name=STER_RS03810;gbkey=Gene;gene_biotype=protein_coding;locus_tag=STER_RS03810;old_locus_tag=STER_0777
711118	711801	+	ID=gene-STER_RS03815;Name=STER_RS03815;gbkey=Gene;gene_biotype=protein_coding;locus_tag=STER_RS03815;old_locus_tag=STER_0778
711806	712375	+	ID=gene-STER_RS03820;Name=STER_RS03820;gbkey=Gene;gene_biotype=protein_coding;locus_tag=STER_RS03820;old_locus_tag=STER_0779
712379	712636	+	ID=gene-STER_RS03825;Name=STER_RS03825;gbkey=Gene;gene_biotype=protein_coding;locus_tag=STER_RS03825;old_locus_tag=STER_0780
712636	713436	+	ID=gene-STER_RS03830;Name=STER_RS03830;gbkey=Gene;gene_biotype=protein_coding;locus_tag=STER_RS03830;old_locus_tag=STER_0781
713549	713614	+	ID=gene-STER_RS10235;Name=STER_RS10235;gbkey=Gene;gene_biotype=pseudogene;locus_tag=STER_RS10235;partial=true;pseudo=true;start_range=.,713549
713680	714555	+	ID=gene-STER_RS03835;Name=STER_RS03835;gbkey=Gene;gene_biotype=protein_coding;locus_tag=STER_RS03835;old_locus_tag=STER_0782
714590	714643	+	ID=gene-STER_sCDS_905;Name=STER_sCDS_905
714803	717592	+	ID=gene-STER_RS03840;Name=STER_RS03840;gbkey=Gene;gene_biotype=protein_coding;locus_tag=STER_RS03840;old_locus_tag=STER_0783
717621	717743	+	ID=gene-STER_sCDS_546;Name=STER_sCDS_546
717718	718579	-	ID=gene-STER_RS10240;Name=STER_RS10240;gbkey=Gene;gene_biotype=pseudogene;locus_tag=STER_RS10240;partial=true;pseudo=true;start_range=.,717718
717936	717995	-	ID=gene-STER_sCDS_343;Name=STER_sCDS_343
718236	718319	+	ID=gene-STER_sCDS_689;Name=STER_sCDS_689
718808	720070	+	ID=gene-STER_RS03855;Name=STER_RS03855;gbkey=Gene;gene_biotype=protein_coding;locus_tag=STER_RS03855;old_locus_tag=STER_0786
720193	720459	-	ID=gene-STER_RS03860;Name=STER_RS03860;gbkey=Gene;gene_biotype=protein_coding;locus_tag=STER_RS03860;old_locus_tag=STER_0787
720541	721473	-	ID=gene-STER_RS03865;Name=STER_RS03865;gbkey=Gene;gene_biotype=protein_coding;locus_tag=STER_RS03865;old_locus_tag=STER_0788
721427	722404	-	ID=gene-STER_RS03870;Name=STER_RS03870;gbkey=Gene;gene_biotype=protein_coding;locus_tag=STER_RS03870;old_locus_tag=STER_0789
722485	723273	-	ID=gene-STER_RS03875;Name=STER_RS03875;gbkey=Gene;gene_biotype=protein_coding;locus_tag=STER_RS03875;old_locus_tag=STER_0790
723443	724453	+	ID=gene-STER_RS03880;Name=STER_RS03880;gbkey=Gene;gene_biotype=protein_coding;locus_tag=STER_RS03880;old_locus_tag=STER_0791
724682	725272	+	ID=gene-STER_RS03885;Name=STER_RS03885;gbkey=Gene;gene_biotype=protein_coding;locus_tag=STER_RS03885;old_locus_tag=STER_0792
725315	726394	+	ID=gene-STER_RS03890;Name=STER_RS03890;gbkey=Gene;gene_biotype=protein_coding;locus_tag=STER_RS03890;old_locus_tag=STER_0793
726391	727224	+	ID=gene-STER_RS03895;Name=STER_RS03895;gbkey=Gene;gene_biotype=protein_coding;locus_tag=STER_RS03895;old_locus_tag=STER_0794
727211	727816	+	ID=gene-STER_RS03900;Name=STER_RS03900;gbkey=Gene;gene_biotype=protein_coding;locus_tag=STER_RS03900
727911	729161	+	ID=gene-STER_RS03905;Name=glyA;gbkey=Gene;gene=glyA;gene_biotype=protein_coding;locus_tag=STER_RS03905;old_locus_tag=STER_0796
729168	730145	+	ID=gene-STER_RS03910;Name=STER_RS03910;gbkey=Gene;gene_biotype=protein_coding;locus_tag=STER_RS03910;old_locus_tag=STER_0797
730147	730758	+	ID=gene-STER_RS03915;Name=STER_RS03915;gbkey=Gene;gene_biotype=protein_coding;locus_tag=STER_RS03915;old_locus_tag=STER_0798
730791	732530	+	ID=gene-STER_RS03920;Name=STER_RS03920;gbkey=Gene;gene_biotype=protein_coding;locus_tag=STER_RS03920;old_locus_tag=STER_0799
732520	734268	+	ID=gene-STER_RS03925;Name=STER_RS03925;gbkey=Gene;gene_biotype=protein_coding;locus_tag=STER_RS03925;old_locus_tag=STER_0800
734444	734575	+	ID=gene-STER_RS03930;Name=STER_RS03930;gbkey=Gene;gene_biotype=protein_coding;locus_tag=STER_RS03930
734584	736134	+	ID=gene-STER_RS03935;Name=STER_RS03935;gbkey=Gene;gene_biotype=protein_coding;locus_tag=STER_RS03935;old_locus_tag=STER_0802
736131	737378	+	ID=gene-STER_RS03940;Name=STER_RS03940;gbkey=Gene;gene_biotype=protein_coding;locus_tag=STER_RS03940;old_locus_tag=STER_0803
737396	737635	+	ID=gene-STER_RS03945;Name=STER_RS03945;gbkey=Gene;gene_biotype=protein_coding;locus_tag=STER_RS03945;old_locus_tag=STER_0804
737628	738896	+	ID=gene-STER_RS03950;Name=STER_RS03950;gbkey=Gene;gene_biotype=protein_coding;locus_tag=STER_RS03950;old_locus_tag=STER_0805
738949	739671	-	ID=gene-STER_RS10245;Name=STER_RS10245;gbkey=Gene;gene_biotype=pseudogene;locus_tag=STER_RS10245;old_locus_tag=STER_0806;pseudo=true
739191	739238	-	ID=gene-STER_sCDS_433;Name=STER_sCDS_433
739688	739735	-	ID=gene-STER_sCDS_434;Name=STER_sCDS_434
739782	740027	-	ID=gene-STER_RS03965;Name=STER_RS03965;gbkey=Gene;gene_biotype=protein_coding;locus_tag=STER_RS03965
740031	740353	-	ID=gene-STER_RS10250;Name=STER_RS10250;gbkey=Gene;gene_biotype=pseudogene;locus_tag=STER_RS10250;pseudo=true
740247	740297	-	ID=gene-STER_sCDS_413;Name=STER_sCDS_413
740496	743132	-	ID=gene-STER_RS03975;Name=STER_RS03975;gbkey=Gene;gene_biotype=protein_coding;locus_tag=STER_RS03975;old_locus_tag=STER_0808
743309	745027	-	ID=gene-STER_RS03980;Name=STER_RS03980;gbkey=Gene;gene_biotype=protein_coding;locus_tag=STER_RS03980;old_locus_tag=STER_0809
745335	745382	-	ID=gene-STER_sCDS_435;Name=STER_sCDS_435
745362	745427	+	ID=gene-STER_sCDS_800;Name=STER_sCDS_800
745447	745636	-	ID=gene-STER_RS03985;Name=STER_RS03985;gbkey=Gene;gene_biotype=pseudogene;locus_tag=STER_RS03985;pseudo=true
746132	746218	-	ID=gene-STER_sCDS_200;Name=STER_sCDS_200
746231	746281	-	ID=gene-STER_sCDS_414;Name=STER_sCDS_414
746474	746954	-	ID=gene-STER_RS03995;Name=STER_RS03995;gbkey=Gene;gene_biotype=pseudogene;locus_tag=STER_RS03995;partial=true;pseudo=true;start_range=.,746474
747073	747603	-	ID=gene-STER_RS04000;Name=STER_RS04000;gbkey=Gene;gene_biotype=protein_coding;locus_tag=STER_RS04000;old_locus_tag=STER_0813
747667	748254	-	ID=gene-STER_RS04005;Name=STER_RS04005;gbkey=Gene;gene_biotype=protein_coding;locus_tag=STER_RS04005;old_locus_tag=STER_0814
748388	748435	+	ID=gene-STER_sCDS_969;Name=STER_sCDS_969
748637	749086	-	ID=gene-STER_RS04010;Name=STER_RS04010;gbkey=Gene;gene_biotype=protein_coding;locus_tag=STER_RS04010;old_locus_tag=STER_0815
749215	749292	-	ID=gene-STER_sCDS_238;Name=STER_sCDS_238
749305	749580	-	ID=gene-STER_RS04015;Name=STER_RS04015;gbkey=Gene;gene_biotype=protein_coding;locus_tag=STER_RS04015;old_locus_tag=STER_0816
749597	749782	-	ID=gene-STER_RS04020;Name=STER_RS04020;gbkey=Gene;gene_biotype=protein_coding;locus_tag=STER_RS04020;old_locus_tag=STER_0817
749772	749825	-	ID=gene-STER_sCDS_392;Name=STER_sCDS_392
750078	751583	-	ID=gene-STER_RS04025;Name=STER_RS04025;gbkey=Gene;gene_biotype=protein_coding;locus_tag=STER_RS04025;old_locus_tag=STER_0819
751573	752433	-	ID=gene-STER_RS04030;Name=STER_RS04030;gbkey=Gene;gene_biotype=protein_coding;locus_tag=STER_RS04030;old_locus_tag=STER_0820
752448	752720	-	ID=gene-STER_RS04035;Name=STER_RS04035;gbkey=Gene;gene_biotype=protein_coding;locus_tag=STER_RS04035;old_locus_tag=STER_0821
752708	753034	-	ID=gene-STER_RS04040;Name=STER_RS04040;gbkey=Gene;gene_biotype=protein_coding;locus_tag=STER_RS04040;old_locus_tag=STER_0822
753051	753287	-	ID=gene-STER_RS04045;Name=STER_RS04045;gbkey=Gene;gene_biotype=protein_coding;locus_tag=STER_RS04045;old_locus_tag=STER_0823
753301	753507	-	ID=gene-STER_RS04050;Name=STER_RS04050;gbkey=Gene;gene_biotype=protein_coding;locus_tag=STER_RS04050;old_locus_tag=STER_0824
753511	753834	-	ID=gene-STER_RS04055;Name=STER_RS04055;gbkey=Gene;gene_biotype=pseudogene;locus_tag=STER_RS04055;pseudo=true
753724	753813	-	ID=gene-STER_sCDS_184;Name=STER_sCDS_184
754026	754223	-	ID=gene-STER_RS04060;Name=STER_RS04060;gbkey=Gene;gene_biotype=protein_coding;locus_tag=STER_RS04060
754352	755200	+	ID=gene-STER_RS04065;Name=STER_RS04065;gbkey=Gene;gene_biotype=protein_coding;locus_tag=STER_RS04065;old_locus_tag=STER_0828
755280	756446	+	ID=gene-STER_RS04070;Name=STER_RS04070;gbkey=Gene;gene_biotype=protein_coding;locus_tag=STER_RS04070;old_locus_tag=STER_0829
756562	756897	+	ID=gene-STER_RS04075;Name=STER_RS04075;gbkey=Gene;gene_biotype=protein_coding;locus_tag=STER_RS04075;old_locus_tag=STER_0830
756851	756904	+	ID=gene-STER_sCDS_906;Name=STER_sCDS_906
757225	759474	+	ID=gene-STER_RS04080;Name=STER_RS04080;gbkey=Gene;gene_biotype=protein_coding;locus_tag=STER_RS04080;old_locus_tag=STER_0831
759531	759587	+	ID=gene-STER_sCDS_872;Name=STER_sCDS_872
759663	760538	+	ID=gene-STER_RS04085;Name=STER_RS04085;gbkey=Gene;gene_biotype=protein_coding;locus_tag=STER_RS04085;old_locus_tag=STER_0832
760678	762396	-	ID=gene-STER_RS04090;Name=STER_RS04090;gbkey=Gene;gene_biotype=protein_coding;locus_tag=STER_RS04090;old_locus_tag=STER_0833
762479	763051	-	ID=gene-STER_RS04095;Name=STER_RS04095;gbkey=Gene;gene_biotype=protein_coding;locus_tag=STER_RS04095;old_locus_tag=STER_0834
763079	763624	-	ID=gene-STER_RS04100;Name=STER_RS04100;gbkey=Gene;gene_biotype=protein_coding;locus_tag=STER_RS04100
763617	764300	-	ID=gene-STER_RS04105;Name=STER_RS04105;gbkey=Gene;gene_biotype=protein_coding;locus_tag=STER_RS04105;old_locus_tag=STER_0836
764494	766164	+	ID=gene-STER_RS04110;Name=STER_RS04110;gbkey=Gene;gene_biotype=protein_coding;locus_tag=STER_RS04110;old_locus_tag=STER_0837
766351	766437	+	ID=gene-STER_RS10255;Name=STER_RS10255;gbkey=Gene;gene_biotype=protein_coding;locus_tag=STER_RS10255
766445	766492	+	ID=gene-STER_sCDS_970;Name=STER_sCDS_970
766489	767025	+	ID=gene-STER_RS04115;Name=STER_RS04115;gbkey=Gene;gene_biotype=pseudogene;locus_tag=STER_RS04115;pseudo=true
767015	767314	+	ID=gene-STER_RS04120;Name=STER_RS04120;gbkey=Gene;gene_biotype=protein_coding;locus_tag=STER_RS04120
767392	767715	+	ID=gene-STER_RS04125;Name=STER_RS04125;gbkey=Gene;gene_biotype=protein_coding;locus_tag=STER_RS04125
767723	768436	+	ID=gene-STER_RS04130;Name=STER_RS04130;gbkey=Gene;gene_biotype=pseudogene;locus_tag=STER_RS04130;pseudo=true
768411	768467	+	ID=gene-STER_sCDS_873;Name=STER_sCDS_873
768537	770107	+	ID=gene-STER_RS10260;Name=STER_RS10260;gbkey=Gene;gene_biotype=pseudogene;locus_tag=STER_RS10260;pseudo=true
770298	771509	+	ID=gene-STER_RS04145;Name=STER_RS04145;gbkey=Gene;gene_biotype=pseudogene;locus_tag=STER_RS04145;old_locus_tag=STER_0842;pseudo=true
771632	771868	+	ID=gene-STER_RS04150;Name=STER_RS04150;gbkey=Gene;gene_biotype=protein_coding;locus_tag=STER_RS04150
771868	772938	+	ID=gene-STER_RS04155;Name=STER_RS04155;gbkey=Gene;gene_biotype=protein_coding;locus_tag=STER_RS04155;old_locus_tag=STER_0844
773056	774594	+	ID=gene-STER_RS04160;Name=STER_RS04160;gbkey=Gene;gene_biotype=protein_coding;locus_tag=STER_RS04160;old_locus_tag=STER_0845
774643	774994	-	ID=gene-STER_RS10265;Name=STER_RS10265;gbkey=Gene;gene_biotype=pseudogene;locus_tag=STER_RS10265;partial=true;pseudo=true;start_range=.,774643
774646	774714	+	ID=gene-STER_sCDS_779;Name=STER_sCDS_779
774687	774740	-	ID=gene-STER_sCDS_393;Name=STER_sCDS_393
774730	774789	-	ID=gene-STER_sCDS_344;Name=STER_sCDS_344
774810	774920	-	ID=gene-STER_sCDS_121;Name=STER_sCDS_121
775198	775293	+	ID=gene-STER_sCDS_629;Name=STER_sCDS_629
775419	780275	+	ID=gene-STER_RS04165;Name=STER_RS04165;gbkey=Gene;gene_biotype=protein_coding;locus_tag=STER_RS04165;old_locus_tag=STER_0846
780401	781971	+	ID=gene-STER_RS10270;Name=STER_RS10270;gbkey=Gene;gene_biotype=pseudogene;locus_tag=STER_RS10270;pseudo=true
782096	783400	+	ID=gene-STER_RS04180;Name=STER_RS04180;gbkey=Gene;gene_biotype=protein_coding;locus_tag=STER_RS04180;old_locus_tag=STER_0849
783500	783736	-	ID=gene-STER_RS04185;Name=STER_RS04185;gbkey=Gene;gene_biotype=protein_coding;locus_tag=STER_RS04185;old_locus_tag=STER_0850
783805	784725	-	ID=gene-STER_RS04190;Name=STER_RS04190;gbkey=Gene;gene_biotype=protein_coding;locus_tag=STER_RS04190;old_locus_tag=STER_0851
785048	785638	+	ID=gene-STER_RS04195;Name=STER_RS04195;gbkey=Gene;gene_biotype=protein_coding;locus_tag=STER_RS04195;old_locus_tag=STER_0852
785635	786908	+	ID=gene-STER_RS10275;Name=deoA;gbkey=Gene;gene=deoA;gene_biotype=pseudogene;locus_tag=STER_RS10275;old_locus_tag=STER_0853;pseudo=true
786941	787603	+	ID=gene-STER_RS04210;Name=STER_RS04210;gbkey=Gene;gene_biotype=pseudogene;locus_tag=STER_RS04210;pseudo=true
787590	787988	+	ID=gene-STER_RS04215;Name=STER_RS04215;gbkey=Gene;gene_biotype=protein_coding;locus_tag=STER_RS04215;old_locus_tag=STER_0855
788051	789121	+	ID=gene-STER_RS04220;Name=STER_RS04220;gbkey=Gene;gene_biotype=protein_coding;locus_tag=STER_RS04220;old_locus_tag=STER_0856
789235	790773	+	ID=gene-STER_RS04225;Name=STER_RS04225;gbkey=Gene;gene_biotype=protein_coding;locus_tag=STER_RS04225;old_locus_tag=STER_0857
790766	791833	+	ID=gene-STER_RS04230;Name=STER_RS04230;gbkey=Gene;gene_biotype=protein_coding;locus_tag=STER_RS04230;old_locus_tag=STER_0858
791835	792791	+	ID=gene-STER_RS04235;Name=STER_RS04235;gbkey=Gene;gene_biotype=protein_coding;locus_tag=STER_RS04235;old_locus_tag=STER_0859
792895	793530	-	ID=gene-STER_RS04240;Name=STER_RS04240;gbkey=Gene;gene_biotype=protein_coding;locus_tag=STER_RS04240;old_locus_tag=STER_0860
793625	796111	+	ID=gene-STER_RS04245;Name=STER_RS04245;gbkey=Gene;gene_biotype=protein_coding;locus_tag=STER_RS04245
796256	796738	+	ID=gene-STER_RS04250;Name=STER_RS04250;gbkey=Gene;gene_biotype=protein_coding;locus_tag=STER_RS04250;old_locus_tag=STER_0862
796743	797924	+	ID=gene-STER_RS04255;Name=STER_RS04255;gbkey=Gene;gene_biotype=protein_coding;locus_tag=STER_RS04255;old_locus_tag=STER_0863
797961	799307	+	ID=gene-STER_RS04260;Name=STER_RS04260;gbkey=Gene;gene_biotype=protein_coding;locus_tag=STER_RS04260;old_locus_tag=STER_0864
799334	799423	+	ID=gene-STER_sCDS_658;Name=STER_sCDS_658
799423	799479	+	ID=gene-STER_sCDS_875;Name=STER_sCDS_875
799457	799507	+	ID=gene-STER_sCDS_937;Name=STER_sCDS_937
799512	799742	+	ID=gene-STER_RS04265;Name=STER_RS04265;gbkey=Gene;gene_biotype=protein_coding;locus_tag=STER_RS04265;old_locus_tag=STER_0865
799806	800616	-	ID=gene-STER_RS10280;Name=STER_RS10280;gbkey=Gene;gene_biotype=pseudogene;locus_tag=STER_RS10280;pseudo=true
799858	799962	+	ID=gene-STER_sCDS_594;Name=STER_sCDS_594
800824	801204	+	ID=gene-STER_RS04290;Name=STER_RS04290;gbkey=Gene;gene_biotype=protein_coding;locus_tag=STER_RS04290;old_locus_tag=STER_0868
801379	802032	+	ID=gene-STER_RS04295;Name=STER_RS04295;gbkey=Gene;gene_biotype=protein_coding;locus_tag=STER_RS04295;old_locus_tag=STER_0869
802032	802475	+	ID=gene-STER_RS04300;Name=STER_RS04300;gbkey=Gene;gene_biotype=protein_coding;locus_tag=STER_RS04300;old_locus_tag=STER_0870
802468	803184	+	ID=gene-STER_RS04305;Name=STER_RS04305;gbkey=Gene;gene_biotype=protein_coding;locus_tag=STER_RS04305;old_locus_tag=STER_0871
803304	803795	+	ID=gene-STER_RS04310;Name=STER_RS04310;gbkey=Gene;gene_biotype=protein_coding;locus_tag=STER_RS04310;old_locus_tag=STER_0872
803800	803850	+	ID=gene-STER_sCDS_938;Name=STER_sCDS_938
804078	804179	+	ID=gene-STER_sCDS_610;Name=STER_sCDS_610
804192	804374	+	ID=gene-STER_RS10285;Name=STER_RS10285;gbkey=Gene;gene_biotype=pseudogene;locus_tag=STER_RS10285;pseudo=true
804263	804310	+	ID=gene-STER_sCDS_971;Name=STER_sCDS_971
804271	804396	-	ID=gene-STER_sCDS_082;Name=STER_sCDS_082
804615	804803	+	ID=gene-STER_RS04315;Name=STER_RS04315;gbkey=Gene;gene_biotype=protein_coding;locus_tag=STER_RS04315;old_locus_tag=STER_0873
804800	804883	+	ID=gene-STER_sCDS_690;Name=STER_sCDS_690
805008	805778	+	ID=gene-STER_RS04320;Name=STER_RS04320;gbkey=Gene;gene_biotype=protein_coding;locus_tag=STER_RS04320;old_locus_tag=STER_0874
805759	806649	+	ID=gene-STER_RS04325;Name=STER_RS04325;gbkey=Gene;gene_biotype=protein_coding;locus_tag=STER_RS04325;old_locus_tag=STER_0875
806646	807620	+	ID=gene-STER_RS04330;Name=STER_RS04330;gbkey=Gene;gene_biotype=protein_coding;locus_tag=STER_RS04330;old_locus_tag=STER_0876
807617	808528	+	ID=gene-STER_RS04335;Name=STER_RS04335;gbkey=Gene;gene_biotype=protein_coding;locus_tag=STER_RS04335;old_locus_tag=STER_0877
808546	808767	+	ID=gene-STER_RS10290;Name=STER_RS10290;gbkey=Gene;gene_biotype=protein_coding;locus_tag=STER_RS10290
808758	808820	+	ID=gene-STER_sCDS_820;Name=STER_sCDS_820
808817	809296	+	ID=gene-STER_RS04340;Name=STER_RS04340;gbkey=Gene;gene_biotype=protein_coding;locus_tag=STER_RS04340
809303	809539	+	ID=gene-STER_RS04345;Name=STER_RS04345;gbkey=Gene;gene_biotype=protein_coding;locus_tag=STER_RS04345
809490	809708	+	ID=gene-STER_RS10295;Name=STER_RS10295;gbkey=Gene;gene_biotype=protein_coding;locus_tag=STER_RS10295
809839	810039	+	ID=gene-STER_RS04350;Name=STER_RS04350;gbkey=Gene;gene_biotype=protein_coding;locus_tag=STER_RS04350;old_locus_tag=STER_0879
810319	810519	+	ID=gene-STER_RS04355;Name=STER_RS04355;gbkey=Gene;gene_biotype=protein_coding;locus_tag=STER_RS04355;old_locus_tag=STER_0880
810552	810641	+	ID=gene-STER_sCDS_659;Name=STER_sCDS_659
810850	812025	+	ID=gene-STER_RS04360;Name=STER_RS04360;gbkey=Gene;gene_biotype=protein_coding;locus_tag=STER_RS04360;old_locus_tag=STER_0881
812006	812059	+	ID=gene-STER_sCDS_908;Name=STER_sCDS_908
812090	812137	-	ID=gene-STER_sCDS_436;Name=STER_sCDS_436
812146	814344	-	ID=gene-STER_RS04365;Name=STER_RS04365;gbkey=Gene;gene_biotype=protein_coding;locus_tag=STER_RS04365;old_locus_tag=STER_0882
814544	815719	-	ID=gene-STER_RS04370;Name=STER_RS04370;gbkey=Gene;gene_biotype=protein_coding;locus_tag=STER_RS04370;old_locus_tag=STER_0883
815814	816824	-	ID=gene-STER_RS04375;Name=STER_RS04375;gbkey=Gene;gene_biotype=pseudogene;locus_tag=STER_RS04375;partial=true;pseudo=true;start_range=.,815814
816889	817098	-	ID=gene-STER_RS10300;Name=STER_RS10300;gbkey=Gene;gene_biotype=protein_coding;locus_tag=STER_RS10300
817308	817385	+	ID=gene-STER_sCDS_727;Name=STER_sCDS_727
817330	817416	+	ID=gene-STER_sCDS_678;Name=STER_sCDS_678
817570	818481	+	ID=gene-STER_RS04380;Name=STER_RS04380;gbkey=Gene;gene_biotype=protein_coding;locus_tag=STER_RS04380;old_locus_tag=STER_0885
818503	819687	+	ID=gene-STER_RS04385;Name=STER_RS04385;gbkey=Gene;gene_biotype=protein_coding;locus_tag=STER_RS04385;old_locus_tag=STER_0886
819629	820210	+	ID=gene-STER_RS04390;Name=STER_RS04390;gbkey=Gene;gene_biotype=protein_coding;locus_tag=STER_RS04390
820232	820285	+	ID=gene-STER_sCDS_909;Name=STER_sCDS_909
820282	820353	-	ID=gene-STER_sCDS_264;Name=STER_sCDS_264
820364	820444	-	ID=gene-STER_sCDS_220;Name=STER_sCDS_220
820430	820483	+	ID=gene-STER_sCDS_910;Name=STER_sCDS_910
820485	820650	+	ID=gene-STER_RS10305;Name=STER_RS10305;end_range=820650,.;gbkey=Gene;gene_biotype=pseudogene;locus_tag=STER_RS10305;partial=true;pseudo=true
820585	820665	+	ID=gene-STER_sCDS_710;Name=STER_sCDS_710
820740	821915	+	ID=gene-STER_RS04395;Name=STER_RS04395;gbkey=Gene;gene_biotype=protein_coding;locus_tag=STER_RS04395;old_locus_tag=STER_0888
821896	821949	+	ID=gene-STER_sCDS_911;Name=STER_sCDS_911
822172	822714	-	ID=gene-STER_RS10310;Name=STER_RS10310;gbkey=Gene;gene_biotype=pseudogene;locus_tag=STER_RS10310;old_locus_tag=STER_0889;pseudo=true
822711	823343	-	ID=gene-STER_RS04410;Name=STER_RS04410;gbkey=Gene;gene_biotype=protein_coding;locus_tag=STER_RS04410
823260	823628	+	ID=gene-STER_RS10315;Name=STER_RS10315;gbkey=Gene;gene_biotype=pseudogene;locus_tag=STER_RS10315;partial=true;pseudo=true;start_range=.,823260
823554	823631	-	ID=gene-STER_sCDS_239;Name=STER_sCDS_239
823822	824709	+	ID=gene-STER_RS04415;Name=STER_RS04415;gbkey=Gene;gene_biotype=protein_coding;locus_tag=STER_RS04415;old_locus_tag=STER_0891
824783	824985	-	ID=gene-STER_RS10320;Name=STER_RS10320;end_range=824985,.;gbkey=Gene;gene_biotype=pseudogene;locus_tag=STER_RS10320;partial=true;pseudo=true
825325	825519	+	ID=gene-STER_RS04420;Name=STER_RS04420;gbkey=Gene;gene_biotype=protein_coding;locus_tag=STER_RS04420
825559	826083	+	ID=gene-STER_RS04425;Name=STER_RS04425;end_range=826083,.;gbkey=Gene;gene_biotype=pseudogene;locus_tag=STER_RS04425;partial=true;pseudo=true
826009	826092	+	ID=gene-STER_sCDS_692;Name=STER_sCDS_692
826097	826159	+	ID=gene-STER_sCDS_821;Name=STER_sCDS_821
826109	826216	-	ID=gene-STER_sCDS_131;Name=STER_sCDS_131
826146	826232	-	ID=gene-STER_sCDS_201;Name=STER_sCDS_201
826216	826311	-	ID=gene-STER_sCDS_169;Name=STER_sCDS_169
826229	826375	-	ID=gene-STER_sCDS_047;Name=STER_sCDS_047
826320	826385	-	ID=gene-STER_sCDS_306;Name=STER_sCDS_306
826342	827034	-	ID=gene-STER_RS04430;Name=STER_RS04430;gbkey=Gene;gene_biotype=protein_coding;locus_tag=STER_RS04430
827019	827078	-	ID=gene-STER_sCDS_345;Name=STER_sCDS_345
827191	828735	+	ID=gene-STER_RS04435;Name=STER_RS04435;gbkey=Gene;gene_biotype=protein_coding;locus_tag=STER_RS04435;old_locus_tag=STER_0895
828951	829349	+	ID=gene-STER_RS04440;Name=STER_RS04440;gbkey=Gene;gene_biotype=protein_coding;locus_tag=STER_RS04440;old_locus_tag=STER_0896
829510	829809	+	ID=gene-STER_RS04445;Name=STER_RS04445;gbkey=Gene;gene_biotype=protein_coding;locus_tag=STER_RS04445;old_locus_tag=STER_0897
829864	830871	-	ID=gene-STER_RS04450;Name=STER_RS04450;gbkey=Gene;gene_biotype=protein_coding;locus_tag=STER_RS04450;old_locus_tag=STER_0898
831044	831757	+	ID=gene-STER_RS04455;Name=STER_RS04455;gbkey=Gene;gene_biotype=protein_coding;locus_tag=STER_RS04455
831769	831984	+	ID=gene-STER_RS10325;Name=STER_RS10325;end_range=831984,.;gbkey=Gene;gene_biotype=pseudogene;locus_tag=STER_RS10325;partial=true;pseudo=true
832160	832640	+	ID=gene-STER_RS10330;Name=STER_RS10330;gbkey=Gene;gene_biotype=pseudogene;locus_tag=STER_RS10330;pseudo=true
832737	833645	-	ID=gene-STER_RS04465;Name=STER_RS04465;gbkey=Gene;gene_biotype=protein_coding;locus_tag=STER_RS04465;old_locus_tag=STER_0901
833727	833810	+	ID=gene-STER_sCDS_693;Name=STER_sCDS_693
833853	835661	+	ID=gene-STER_RS04470;Name=STER_RS04470;gbkey=Gene;gene_biotype=protein_coding;locus_tag=STER_RS04470;old_locus_tag=STER_0903
835778	836107	+	ID=gene-STER_RS04475;Name=STER_RS04475;gbkey=Gene;gene_biotype=protein_coding;locus_tag=STER_RS04475;old_locus_tag=STER_0904
836303	836944	+	ID=gene-STER_RS04480;Name=STER_RS04480;gbkey=Gene;gene_biotype=protein_coding;locus_tag=STER_RS04480;old_locus_tag=STER_0905
836953	837582	+	ID=gene-STER_RS04485;Name=STER_RS04485;gbkey=Gene;gene_biotype=protein_coding;locus_tag=STER_RS04485;old_locus_tag=STER_0906
837595	838446	+	ID=gene-STER_RS04490;Name=STER_RS04490;gbkey=Gene;gene_biotype=protein_coding;locus_tag=STER_RS04490;old_locus_tag=STER_0907
838559	838609	+	ID=gene-STER_sCDS_939;Name=STER_sCDS_939
838742	838870	+	ID=gene-STER_sCDS_536;Name=STER_sCDS_536
838763	838843	-	ID=gene-STER_sCDS_221;Name=STER_sCDS_221
838908	839729	+	ID=gene-STER_RS04495;Name=STER_RS04495;gbkey=Gene;gene_biotype=protein_coding;locus_tag=STER_RS04495
839726	839800	+	ID=gene-STER_sCDS_741;Name=STER_sCDS_741
839807	839998	+	ID=gene-STER_RS10335;Name=STER_RS10335;gbkey=Gene;gene_biotype=protein_coding;locus_tag=STER_RS10335
840082	840333	+	ID=gene-STER_RS04500;Name=STER_RS04500;gbkey=Gene;gene_biotype=pseudogene;locus_tag=STER_RS04500;pseudo=true
840266	840391	+	ID=gene-STER_sCDS_542;Name=STER_sCDS_542
840507	840878	+	ID=gene-STER_RS10340;Name=STER_RS10340;gbkey=Gene;gene_biotype=protein_coding;locus_tag=STER_RS10340
840875	841540	+	ID=gene-STER_RS10345;Name=STER_RS10345;gbkey=Gene;gene_biotype=protein_coding;locus_tag=STER_RS10345
841524	841595	+	ID=gene-STER_sCDS_766;Name=STER_sCDS_766
841970	842162	-	ID=gene-STER_RS10350;Name=STER_RS10350;end_range=842162,.;gbkey=Gene;gene_biotype=pseudogene;locus_tag=STER_RS10350;partial=true;pseudo=true;start_range=.,841970
842379	842441	+	ID=gene-STER_sCDS_822;Name=STER_sCDS_822
842490	844052	-	ID=gene-STER_RS04515;Name=STER_RS04515;gbkey=Gene;gene_biotype=protein_coding;locus_tag=STER_RS04515;old_locus_tag=STER_0912
844093	844194	+	ID=gene-STER_sCDS_611;Name=STER_sCDS_611
844220	844918	+	ID=gene-STER_RS04520;Name=STER_RS04520;gbkey=Gene;gene_biotype=protein_coding;locus_tag=STER_RS04520;old_locus_tag=STER_0913
844984	845316	+	ID=gene-STER_RS04525;Name=STER_RS04525;gbkey=Gene;gene_biotype=protein_coding;locus_tag=STER_RS04525;old_locus_tag=STER_0914
845349	846911	+	ID=gene-STER_RS04530;Name=STER_RS04530;gbkey=Gene;gene_biotype=protein_coding;locus_tag=STER_RS04530;old_locus_tag=STER_0915
847013	847540	+	ID=gene-STER_RS04535;Name=STER_RS04535;gbkey=Gene;gene_biotype=protein_coding;locus_tag=STER_RS04535;old_locus_tag=STER_0916
847564	848079	+	ID=gene-STER_RS04540;Name=STER_RS04540;gbkey=Gene;gene_biotype=protein_coding;locus_tag=STER_RS04540;old_locus_tag=STER_0917
848174	848863	+	ID=gene-STER_RS04545;Name=STER_RS04545;gbkey=Gene;gene_biotype=protein_coding;locus_tag=STER_RS04545;old_locus_tag=STER_0918
848991	849845	+	ID=gene-STER_RS04550;Name=STER_RS04550;gbkey=Gene;gene_biotype=protein_coding;locus_tag=STER_RS04550;old_locus_tag=STER_0919
849832	850599	+	ID=gene-STER_RS04555;Name=STER_RS04555;gbkey=Gene;gene_biotype=protein_coding;locus_tag=STER_RS04555;old_locus_tag=STER_0920
850610	851530	+	ID=gene-STER_RS04560;Name=STER_RS04560;gbkey=Gene;gene_biotype=protein_coding;locus_tag=STER_RS04560;old_locus_tag=STER_0921
851598	852437	+	ID=gene-STER_RS04565;Name=STER_RS04565;gbkey=Gene;gene_biotype=protein_coding;locus_tag=STER_RS04565;old_locus_tag=STER_0922
852361	852483	+	ID=gene-STER_sCDS_548;Name=STER_sCDS_548
852500	852601	+	ID=gene-STER_sCDS_612;Name=STER_sCDS_612
852605	854749	+	ID=gene-STER_RS04570;Name=STER_RS04570;gbkey=Gene;gene_biotype=protein_coding;locus_tag=STER_RS04570;old_locus_tag=STER_0923
854866	855690	+	ID=gene-STER_RS04575;Name=STER_RS04575;gbkey=Gene;gene_biotype=protein_coding;locus_tag=STER_RS04575;old_locus_tag=STER_0924
855726	856385	+	ID=gene-STER_RS04580;Name=STER_RS04580;gbkey=Gene;gene_biotype=protein_coding;locus_tag=STER_RS04580;old_locus_tag=STER_0925
856475	857770	+	ID=gene-STER_RS04585;Name=STER_RS04585;gbkey=Gene;gene_biotype=protein_coding;locus_tag=STER_RS04585;old_locus_tag=STER_0926
857813	857866	+	ID=gene-STER_sCDS_912;Name=STER_sCDS_912
857871	859214	+	ID=gene-STER_RS04590;Name=STER_RS04590;gbkey=Gene;gene_biotype=protein_coding;locus_tag=STER_RS04590;old_locus_tag=STER_0927
859207	859260	+	ID=gene-STER_sCDS_913;Name=STER_sCDS_913
859284	860428	-	ID=gene-STER_RS04595;Name=STER_RS04595;gbkey=Gene;gene_biotype=pseudogene;locus_tag=STER_RS04595;pseudo=true
860284	860418	+	ID=gene-STER_sCDS_527;Name=STER_sCDS_527
860581	861009	+	ID=gene-STER_RS04600;Name=STER_RS04600;gbkey=Gene;gene_biotype=protein_coding;locus_tag=STER_RS04600;old_locus_tag=STER_0929
861011	861304	+	ID=gene-STER_RS04605;Name=STER_RS04605;gbkey=Gene;gene_biotype=protein_coding;locus_tag=STER_RS04605;old_locus_tag=STER_0930
861322	861378	+	ID=gene-STER_sCDS_876;Name=STER_sCDS_876
861515	862278	+	ID=gene-STER_RS04610;Name=STER_RS04610;gbkey=Gene;gene_biotype=pseudogene;locus_tag=STER_RS04610;pseudo=true
862297	862452	+	ID=gene-STER_sCDS_501;Name=STER_sCDS_501
862434	862544	+	ID=gene-STER_sCDS_571;Name=STER_sCDS_571
862666	864498	+	ID=gene-STER_RS04615;Name=STER_RS04615;gbkey=Gene;gene_biotype=protein_coding;locus_tag=STER_RS04615;old_locus_tag=STER_0932
864501	864605	+	ID=gene-STER_sCDS_596;Name=STER_sCDS_596
864553	864687	+	ID=gene-STER_RS10355;Name=STER_RS10355;gbkey=Gene;gene_biotype=pseudogene;locus_tag=STER_RS10355;partial=true;pseudo=true;start_range=.,864553
864593	864658	+	ID=gene-STER_sCDS_801;Name=STER_sCDS_801
864863	864934	-	ID=gene-STER_sCDS_265;Name=STER_sCDS_265
865021	865878	+	ID=gene-STER_RS04620;Name=STER_RS04620;gbkey=Gene;gene_biotype=protein_coding;locus_tag=STER_RS04620;old_locus_tag=STER_0934
865938	866738	+	ID=gene-STER_RS04625;Name=STER_RS04625;gbkey=Gene;gene_biotype=protein_coding;locus_tag=STER_RS04625;old_locus_tag=STER_0935
866798	866947	+	ID=gene-STER_sCDS_510;Name=STER_sCDS_510
867030	867119	+	ID=gene-STER_sCDS_661;Name=STER_sCDS_661
867149	868246	+	ID=gene-STER_RS04630;Name=STER_RS04630;gbkey=Gene;gene_biotype=protein_coding;locus_tag=STER_RS04630;old_locus_tag=STER_0937
868243	868986	+	ID=gene-STER_RS04635;Name=STER_RS04635;gbkey=Gene;gene_biotype=protein_coding;locus_tag=STER_RS04635;old_locus_tag=STER_0938
868993	870165	+	ID=gene-STER_RS04640;Name=STER_RS04640;gbkey=Gene;gene_biotype=protein_coding;locus_tag=STER_RS04640;old_locus_tag=STER_0939
870349	870399	+	ID=gene-STER_sCDS_940;Name=STER_sCDS_940
870419	872095	+	ID=gene-STER_RS04645;Name=STER_RS04645;gbkey=Gene;gene_biotype=protein_coding;locus_tag=STER_RS04645;old_locus_tag=STER_0940
872111	872830	+	ID=gene-STER_RS04650;Name=STER_RS04650;gbkey=Gene;gene_biotype=protein_coding;locus_tag=STER_RS04650;old_locus_tag=STER_0941
872882	874137	-	ID=gene-STER_RS10360;Name=STER_RS10360;gbkey=Gene;gene_biotype=pseudogene;locus_tag=STER_RS10360;old_locus_tag=STER_0942;pseudo=true
873835	873990	-	ID=gene-STER_sCDS_034;Name=STER_sCDS_034
874014	874073	+	ID=gene-STER_sCDS_848;Name=STER_sCDS_848
874354	875098	-	ID=gene-STER_RS04665;Name=STER_RS04665;gbkey=Gene;gene_biotype=pseudogene;locus_tag=STER_RS04665;pseudo=true
875095	875169	-	ID=gene-STER_sCDS_251;Name=STER_sCDS_251
875239	876072	+	ID=gene-STER_RS04670;Name=STER_RS04670;gbkey=Gene;gene_biotype=protein_coding;locus_tag=STER_RS04670
876128	876319	-	ID=gene-STER_RS10365;Name=STER_RS10365;gbkey=Gene;gene_biotype=protein_coding;locus_tag=STER_RS10365
876249	876461	-	ID=gene-STER_RS04675;Name=STER_RS04675;gbkey=Gene;gene_biotype=protein_coding;locus_tag=STER_RS04675;old_locus_tag=STER_0945
876500	877039	-	ID=gene-STER_RS04680;Name=STER_RS04680;gbkey=Gene;gene_biotype=protein_coding;locus_tag=STER_RS04680;old_locus_tag=STER_0946
877173	878069	+	ID=gene-STER_RS04685;Name=STER_RS04685;gbkey=Gene;gene_biotype=protein_coding;locus_tag=STER_RS04685;old_locus_tag=STER_0947
878181	879275	+	ID=gene-STER_RS04690;Name=STER_RS04690;gbkey=Gene;gene_biotype=protein_coding;locus_tag=STER_RS04690;old_locus_tag=STER_0948
879372	880409	+	ID=gene-STER_RS04695;Name=STER_RS04695;gbkey=Gene;gene_biotype=protein_coding;locus_tag=STER_RS04695;old_locus_tag=STER_0949
880488	880586	+	ID=gene-STER_sCDS_618;Name=STER_sCDS_618
880588	880638	+	ID=gene-STER_sCDS_941;Name=STER_sCDS_941
880859	881002	+	ID=gene-STER_RS10370;Name=STER_RS10370;gbkey=Gene;gene_biotype=protein_coding;locus_tag=STER_RS10370
880989	881084	+	ID=gene-STER_sCDS_630;Name=STER_sCDS_630
881081	881530	+	ID=gene-STER_RS04700;Name=STER_RS04700;gbkey=Gene;gene_biotype=protein_coding;locus_tag=STER_RS04700
881588	881662	+	ID=gene-STER_sCDS_742;Name=STER_sCDS_742
881592	881666	+	ID=gene-STER_sCDS_743;Name=STER_sCDS_743
881741	881995	+	ID=gene-STER_RS04705;Name=STER_RS04705;gbkey=Gene;gene_biotype=protein_coding;locus_tag=STER_RS04705;old_locus_tag=STER_0952
881992	882363	+	ID=gene-STER_RS04710;Name=STER_RS04710;gbkey=Gene;gene_biotype=protein_coding;locus_tag=STER_RS04710;old_locus_tag=STER_0953
882455	882562	+	ID=gene-STER_sCDS_582;Name=STER_sCDS_582
882790	883554	+	ID=gene-STER_RS04715;Name=STER_RS04715;gbkey=Gene;gene_biotype=protein_coding;locus_tag=STER_RS04715;old_locus_tag=STER_0955
883616	884251	-	ID=gene-STER_RS04720;Name=STER_RS04720;gbkey=Gene;gene_biotype=protein_coding;locus_tag=STER_RS04720;old_locus_tag=STER_0956
884289	884423	+	ID=gene-STER_sCDS_528;Name=STER_sCDS_528
884332	884394	-	ID=gene-STER_sCDS_328;Name=STER_sCDS_328
884425	884670	+	ID=gene-STER_RS10375;Name=STER_RS10375;gbkey=Gene;gene_biotype=protein_coding;locus_tag=STER_RS10375
884713	884988	+	ID=gene-STER_RS04730;Name=STER_RS04730;gbkey=Gene;gene_biotype=protein_coding;locus_tag=STER_RS04730;old_locus_tag=STER_0958
884907	885065	+	ID=gene-STER_sCDS_495;Name=STER_sCDS_495
885079	886415	-	ID=gene-STER_RS04735;Name=STER_RS04735;gbkey=Gene;gene_biotype=pseudogene;locus_tag=STER_RS04735;pseudo=true
885881	885997	-	ID=gene-STER_sCDS_106;Name=STER_sCDS_106
886042	886197	-	ID=gene-STER_sCDS_035;Name=STER_sCDS_035
886230	886376	-	ID=gene-STER_sCDS_048;Name=STER_sCDS_048
886466	886639	-	ID=gene-STER_RS10380;Name=STER_RS10380;end_range=886639,.;gbkey=Gene;gene_biotype=pseudogene;locus_tag=STER_RS10380;partial=true;pseudo=true
886639	886803	+	ID=gene-STER_sCDS_485;Name=STER_sCDS_485
886943	886999	-	ID=gene-STER_sCDS_367;Name=STER_sCDS_367
887224	888882	-	ID=gene-STER_RS04740;Name=STER_RS04740;gbkey=Gene;gene_biotype=protein_coding;locus_tag=STER_RS04740;old_locus_tag=STER_0960
888943	889035	+	ID=gene-STER_sCDS_643;Name=STER_sCDS_643
889181	890161	+	ID=gene-STER_RS04745;Name=STER_RS04745;gbkey=Gene;gene_biotype=protein_coding;locus_tag=STER_RS04745;old_locus_tag=STER_0961
890467	890952	+	ID=gene-STER_RS04750;Name=STER_RS04750;gbkey=Gene;gene_biotype=protein_coding;locus_tag=STER_RS04750;old_locus_tag=STER_0962
890956	891147	+	ID=gene-STER_RS04755;Name=STER_RS04755;gbkey=Gene;gene_biotype=protein_coding;locus_tag=STER_RS04755;old_locus_tag=STER_0963
891147	891233	+	ID=gene-STER_sCDS_679;Name=STER_sCDS_679
891215	891283	+	ID=gene-STER_sCDS_780;Name=STER_sCDS_780
891584	891802	+	ID=gene-STER_RS04760;Name=STER_RS04760;gbkey=Gene;gene_biotype=protein_coding;locus_tag=STER_RS04760;old_locus_tag=STER_0964
892004	892672	+	ID=gene-STER_RS04765;Name=STER_RS04765;gbkey=Gene;gene_biotype=protein_coding;locus_tag=STER_RS04765;old_locus_tag=STER_0965
892673	892897	+	ID=gene-STER_RS10385;Name=STER_RS10385;gbkey=Gene;gene_biotype=protein_coding;locus_tag=STER_RS10385
892939	893487	+	ID=gene-STER_RS04770;Name=STER_RS04770;gbkey=Gene;gene_biotype=protein_coding;locus_tag=STER_RS04770;old_locus_tag=STER_0966
893504	893560	+	ID=gene-STER_sCDS_877;Name=STER_sCDS_877
893544	893759	-	ID=gene-STER_RS04775;Name=STER_RS04775;gbkey=Gene;gene_biotype=protein_coding;locus_tag=STER_RS04775;old_locus_tag=STER_0967
893728	894531	+	ID=gene-STER_RS04780;Name=STER_RS04780;gbkey=Gene;gene_biotype=protein_coding;locus_tag=STER_RS04780;old_locus_tag=STER_0968
894550	895497	+	ID=gene-STER_RS04785;Name=STER_RS04785;gbkey=Gene;gene_biotype=protein_coding;locus_tag=STER_RS04785;old_locus_tag=STER_0969
895636	896640	+	ID=gene-STER_RS04790;Name=STER_RS04790;gbkey=Gene;gene_biotype=protein_coding;locus_tag=STER_RS04790;old_locus_tag=STER_0970
896640	896969	+	ID=gene-STER_RS04795;Name=STER_RS04795;gbkey=Gene;gene_biotype=protein_coding;locus_tag=STER_RS04795;old_locus_tag=STER_0971
896984	897046	-	ID=gene-STER_sCDS_329;Name=STER_sCDS_329
897327	897389	+	ID=gene-STER_sCDS_823;Name=STER_sCDS_823
897458	898189	+	ID=gene-STER_RS04800;Name=STER_RS04800;gbkey=Gene;gene_biotype=protein_coding;locus_tag=STER_RS04800;old_locus_tag=STER_0972
898170	900439	+	ID=gene-STER_RS04805;Name=STER_RS04805;gbkey=Gene;gene_biotype=pseudogene;locus_tag=STER_RS04805;pseudo=true
900443	900823	+	ID=gene-STER_RS04810;Name=STER_RS04810;gbkey=Gene;gene_biotype=protein_coding;locus_tag=STER_RS04810;old_locus_tag=STER_0974
900823	901485	+	ID=gene-STER_RS04815;Name=STER_RS04815;gbkey=Gene;gene_biotype=protein_coding;locus_tag=STER_RS04815;old_locus_tag=STER_0975
901487	902386	+	ID=gene-STER_RS04820;Name=STER_RS04820;gbkey=Gene;gene_biotype=protein_coding;locus_tag=STER_RS04820;old_locus_tag=STER_0976
902389	903462	+	ID=gene-STER_RS04825;Name=STER_RS04825;gbkey=Gene;gene_biotype=protein_coding;locus_tag=STER_RS04825;old_locus_tag=STER_0977
903459	903554	+	ID=gene-STER_sCDS_631;Name=STER_sCDS_631
903484	904257	+	ID=gene-STER_RS04830;Name=STER_RS04830;gbkey=Gene;gene_biotype=pseudogene;locus_tag=STER_RS04830;pseudo=true
903572	903664	+	ID=gene-STER_sCDS_644;Name=STER_sCDS_644
904458	905153	+	ID=gene-STER_RS04835;Name=STER_RS04835;gbkey=Gene;gene_biotype=protein_coding;locus_tag=STER_RS04835;old_locus_tag=STER_0980
905242	905871	+	ID=gene-STER_RS04840;Name=STER_RS04840;gbkey=Gene;gene_biotype=protein_coding;locus_tag=STER_RS04840;old_locus_tag=STER_0981
906014	906061	+	ID=gene-STER_sCDS_972;Name=STER_sCDS_972
906051	906119	+	ID=gene-STER_sCDS_781;Name=STER_sCDS_781
906113	906555	+	ID=gene-STER_RS10390;Name=STER_RS10390;gbkey=Gene;gene_biotype=pseudogene;locus_tag=STER_RS10390;pseudo=true
906574	908025	-	ID=gene-STER_RS04850;Name=STER_RS04850;gbkey=Gene;gene_biotype=protein_coding;locus_tag=STER_RS04850;old_locus_tag=STER_0984
908429	909000	+	ID=gene-STER_RS04855;Name=STER_RS04855;gbkey=Gene;gene_biotype=pseudogene;locus_tag=STER_RS04855;pseudo=true
909134	909364	+	ID=gene-STER_RS04860;Name=STER_RS04860;gbkey=Gene;gene_biotype=protein_coding;locus_tag=STER_RS04860;old_locus_tag=STER_0987
909344	909463	-	ID=gene-STER_sCDS_097;Name=STER_sCDS_097
909394	909441	+	ID=gene-STER_sCDS_973;Name=STER_sCDS_973
909438	910363	+	ID=gene-STER_RS10395;Name=STER_RS10395;gbkey=Gene;gene_biotype=pseudogene;locus_tag=STER_RS10395;old_locus_tag=STER_0989;pseudo=true
910374	910661	+	ID=gene-STER_RS04870;Name=STER_RS04870;gbkey=Gene;gene_biotype=protein_coding;locus_tag=STER_RS04870;old_locus_tag=STER_0990
910696	910752	-	ID=gene-STER_sCDS_368;Name=STER_sCDS_368
910722	910832	+	ID=gene-STER_RS10400;Name=STER_RS10400;gbkey=Gene;gene_biotype=pseudogene;locus_tag=STER_RS10400;partial=true;pseudo=true;start_range=.,910722
910749	910847	-	ID=gene-STER_sCDS_155;Name=STER_sCDS_155
910798	910932	-	ID=gene-STER_sCDS_065;Name=STER_sCDS_065
910871	911728	-	ID=gene-STER_RS04875;Name=STER_RS04875;gbkey=Gene;gene_biotype=pseudogene;locus_tag=STER_RS04875;pseudo=true
911482	911550	-	ID=gene-STER_sCDS_286;Name=STER_sCDS_286
911507	911563	+	ID=gene-STER_sCDS_879;Name=STER_sCDS_879
911560	911628	-	ID=gene-STER_sCDS_287;Name=STER_sCDS_287
911709	911837	-	ID=gene-STER_RS04880;Name=STER_RS04880;gbkey=Gene;gene_biotype=protein_coding;locus_tag=STER_RS04880
911925	911999	-	ID=gene-STER_sCDS_254;Name=STER_sCDS_254
911953	913323	-	ID=gene-STER_RS04885;Name=STER_RS04885;gbkey=Gene;gene_biotype=protein_coding;locus_tag=STER_RS04885;old_locus_tag=STER_0992
913452	914795	-	ID=gene-STER_RS04890;Name=STER_RS04890;gbkey=Gene;gene_biotype=protein_coding;locus_tag=STER_RS04890;old_locus_tag=STER_0993
914890	914996	-	ID=id-NC_008532.1:914890..914996;Dbxref=RFAM:RF00504;Note=glycine riboswitch;bound_moiety=glycine;gbkey=regulatory;inference=COORDINATES: profile:INFERNAL:1.1.1;regulatory_class=riboswitch
915089	915163	-	ID=gene-STER_sCDS_255;Name=STER_sCDS_255
915311	917623	+	ID=gene-STER_RS04895;Name=STER_RS04895;gbkey=Gene;gene_biotype=protein_coding;locus_tag=STER_RS04895;old_locus_tag=STER_0994
917744	919024	+	ID=gene-STER_RS04900;Name=STER_RS04900;gbkey=Gene;gene_biotype=protein_coding;locus_tag=STER_RS04900;old_locus_tag=STER_0995
919085	919426	+	ID=gene-STER_RS04905;Name=STER_RS04905;gbkey=Gene;gene_biotype=protein_coding;locus_tag=STER_RS04905
919472	919840	+	ID=gene-STER_RS04910;Name=STER_RS04910;gbkey=Gene;gene_biotype=protein_coding;locus_tag=STER_RS04910
919905	920399	+	ID=gene-STER_RS04915;Name=STER_RS04915;gbkey=Gene;gene_biotype=protein_coding;locus_tag=STER_RS04915;old_locus_tag=STER_0997
920522	921142	+	ID=gene-STER_RS04920;Name=STER_RS04920;gbkey=Gene;gene_biotype=protein_coding;locus_tag=STER_RS04920;old_locus_tag=STER_0998
921161	921367	+	ID=gene-STER_RS10405;Name=STER_RS10405;gbkey=Gene;gene_biotype=protein_coding;locus_tag=STER_RS10405
921408	922654	+	ID=gene-STER_RS04925;Name=STER_RS04925;gbkey=Gene;gene_biotype=pseudogene;locus_tag=STER_RS04925;pseudo=true
921946	922044	+	ID=gene-STER_sCDS_619;Name=STER_sCDS_619
922041	922106	+	ID=gene-STER_sCDS_803;Name=STER_sCDS_803
922821	923702	+	ID=gene-STER_RS04930;Name=STER_RS04930;gbkey=Gene;gene_biotype=protein_coding;locus_tag=STER_RS04930;old_locus_tag=STER_1000
923699	924619	+	ID=gene-STER_RS04935;Name=STER_RS04935;gbkey=Gene;gene_biotype=protein_coding;locus_tag=STER_RS04935;old_locus_tag=STER_1001
924680	925093	+	ID=gene-STER_RS04940;Name=STER_RS04940;gbkey=Gene;gene_biotype=protein_coding;locus_tag=STER_RS04940;old_locus_tag=STER_1002
925086	925367	+	ID=gene-STER_RS04945;Name=STER_RS04945;gbkey=Gene;gene_biotype=protein_coding;locus_tag=STER_RS04945
925357	926124	+	ID=gene-STER_RS04950;Name=STER_RS04950;gbkey=Gene;gene_biotype=protein_coding;locus_tag=STER_RS04950;old_locus_tag=STER_1004
926207	927517	+	ID=gene-STER_RS04955;Name=STER_RS04955;gbkey=Gene;gene_biotype=protein_coding;locus_tag=STER_RS04955;old_locus_tag=STER_1005
927642	928517	+	ID=gene-STER_RS04960;Name=STER_RS04960;gbkey=Gene;gene_biotype=protein_coding;locus_tag=STER_RS04960;old_locus_tag=STER_1006
928520	929434	+	ID=gene-STER_RS04965;Name=STER_RS04965;gbkey=Gene;gene_biotype=protein_coding;locus_tag=STER_RS04965;old_locus_tag=STER_1007
929424	930308	+	ID=gene-STER_RS04970;Name=STER_RS04970;gbkey=Gene;gene_biotype=protein_coding;locus_tag=STER_RS04970;old_locus_tag=STER_1008
930319	931122	+	ID=gene-STER_RS04975;Name=STER_RS04975;gbkey=Gene;gene_biotype=protein_coding;locus_tag=STER_RS04975;old_locus_tag=STER_1009
931135	931893	+	ID=gene-STER_RS04980;Name=STER_RS04980;gbkey=Gene;gene_biotype=protein_coding;locus_tag=STER_RS04980;old_locus_tag=STER_1010
931921	932574	+	ID=gene-STER_RS04985;Name=STER_RS04985;gbkey=Gene;gene_biotype=protein_coding;locus_tag=STER_RS04985;old_locus_tag=STER_1011
932708	935248	+	ID=gene-STER_RS04990;Name=STER_RS04990;gbkey=Gene;gene_biotype=protein_coding;locus_tag=STER_RS04990;old_locus_tag=STER_1012
935268	935351	+	ID=gene-STER_sCDS_694;Name=STER_sCDS_694
935410	936480	-	ID=gene-STER_RS04995;Name=STER_RS04995;gbkey=Gene;gene_biotype=protein_coding;locus_tag=STER_RS04995;old_locus_tag=STER_1013
936595	936708	+	ID=gene-STER_sCDS_565;Name=STER_sCDS_565
936705	937694	-	ID=gene-STER_RS05000;Name=STER_RS05000;gbkey=Gene;gene_biotype=protein_coding;locus_tag=STER_RS05000;old_locus_tag=STER_1014
937730	937789	+	ID=gene-STER_sCDS_849;Name=STER_sCDS_849
937883	938324	+	ID=gene-STER_RS05005;Name=STER_RS05005;end_range=938324,.;gbkey=Gene;gene_biotype=pseudogene;locus_tag=STER_RS05005;partial=true;pseudo=true
938317	938538	+	ID=gene-STER_RS05010;Name=STER_RS05010;gbkey=Gene;gene_biotype=pseudogene;locus_tag=STER_RS05010;partial=true;pseudo=true;start_range=.,938317
938644	940908	-	ID=gene-STER_RS05015;Name=STER_RS05015;gbkey=Gene;gene_biotype=protein_coding;locus_tag=STER_RS05015;old_locus_tag=STER_1016
940910	942418	-	ID=gene-STER_RS05020;Name=STER_RS05020;gbkey=Gene;gene_biotype=protein_coding;locus_tag=STER_RS05020;old_locus_tag=STER_1017
942458	942505	+	ID=gene-STER_sCDS_974;Name=STER_sCDS_974
942560	942631	-	ID=gene-STER_sCDS_266;Name=STER_sCDS_266
942615	943001	-	ID=gene-STER_RS05025;Name=STER_RS05025;gbkey=Gene;gene_biotype=protein_coding;locus_tag=STER_RS05025
942997	943143	-	ID=gene-STER_sCDS_049;Name=STER_sCDS_049
943027	943317	+	ID=gene-STER_RS10410;Name=STER_RS10410;gbkey=Gene;gene_biotype=protein_coding;locus_tag=STER_RS10410
943121	943168	-	ID=gene-STER_sCDS_437;Name=STER_sCDS_437
943325	943378	-	ID=gene-STER_sCDS_394;Name=STER_sCDS_394
943441	943572	+	ID=gene-STER_sCDS_531;Name=STER_sCDS_531
943484	943582	+	ID=gene-STER_RS10415;Name=STER_RS10415;gbkey=Gene;gene_biotype=protein_coding;locus_tag=STER_RS10415
943721	943909	-	ID=gene-STER_RS05035;Name=STER_RS05035;gbkey=Gene;gene_biotype=protein_coding;locus_tag=STER_RS05035;old_locus_tag=STER_1020
943922	944650	-	ID=gene-STER_RS05040;Name=STER_RS05040;gbkey=Gene;gene_biotype=protein_coding;locus_tag=STER_RS05040;old_locus_tag=STER_1021
944637	946322	-	ID=gene-STER_RS05045;Name=STER_RS05045;gbkey=Gene;gene_biotype=protein_coding;locus_tag=STER_RS05045;old_locus_tag=STER_1022
946300	947505	-	ID=gene-STER_RS05050;Name=STER_RS05050;gbkey=Gene;gene_biotype=protein_coding;locus_tag=STER_RS05050;old_locus_tag=STER_1023
947511	948389	-	ID=gene-STER_RS05055;Name=STER_RS05055;gbkey=Gene;gene_biotype=protein_coding;locus_tag=STER_RS05055;old_locus_tag=STER_1024
948438	948491	+	ID=gene-STER_sCDS_914;Name=STER_sCDS_914
948645	949691	-	ID=gene-STER_RS05060;Name=STER_RS05060;gbkey=Gene;gene_biotype=protein_coding;locus_tag=STER_RS05060;old_locus_tag=STER_1025
949678	949731	-	ID=gene-STER_sCDS_395;Name=STER_sCDS_395
949703	950458	-	ID=gene-STER_RS05065;Name=STER_RS05065;gbkey=Gene;gene_biotype=protein_coding;locus_tag=STER_RS05065;old_locus_tag=STER_1026
950455	951423	-	ID=gene-STER_RS05070;Name=STER_RS05070;gbkey=Gene;gene_biotype=protein_coding;locus_tag=STER_RS05070;old_locus_tag=STER_1027
951420	952373	-	ID=gene-STER_RS05075;Name=STER_RS05075;gbkey=Gene;gene_biotype=protein_coding;locus_tag=STER_RS05075;old_locus_tag=STER_1028
952737	952835	-	ID=gene-STER_RS10420;Name=STER_RS10420;gbkey=Gene;gene_biotype=protein_coding;locus_tag=STER_RS10420
952872	953141	-	ID=gene-STER_RS05080;Name=STER_RS05080;gbkey=Gene;gene_biotype=protein_coding;locus_tag=STER_RS05080
953174	953233	-	ID=gene-STER_sCDS_346;Name=STER_sCDS_346
953247	953759	-	ID=gene-STER_RS05085;Name=STER_RS05085;gbkey=Gene;gene_biotype=protein_coding;locus_tag=STER_RS05085
953823	954188	-	ID=gene-STER_RS05090;Name=STER_RS05090;gbkey=Gene;gene_biotype=protein_coding;locus_tag=STER_RS05090
954145	954615	-	ID=gene-STER_RS05095;Name=STER_RS05095;gbkey=Gene;gene_biotype=protein_coding;locus_tag=STER_RS05095
955415	957642	-	ID=gene-STER_RS10425;Name=STER_RS10425;gbkey=Gene;gene_biotype=pseudogene;locus_tag=STER_RS10425;partial=true;pseudo=true;start_range=.,955415
955432	955491	-	ID=gene-STER_sCDS_347;Name=STER_sCDS_347
955442	955507	+	ID=gene-STER_sCDS_804;Name=STER_sCDS_804
955544	955648	-	ID=gene-STER_sCDS_139;Name=STER_sCDS_139
957918	959672	-	ID=gene-STER_RS05120;Name=STER_RS05120;gbkey=Gene;gene_biotype=protein_coding;locus_tag=STER_RS05120;old_locus_tag=STER_1033
959843	961231	-	ID=gene-STER_RS05125;Name=STER_RS05125;gbkey=Gene;gene_biotype=protein_coding;locus_tag=STER_RS05125;old_locus_tag=STER_1034
961389	962387	-	ID=gene-STER_RS05130;Name=STER_RS05130;gbkey=Gene;gene_biotype=protein_coding;locus_tag=STER_RS05130;old_locus_tag=STER_1035
962412	963383	-	ID=gene-STER_RS05135;Name=STER_RS05135;gbkey=Gene;gene_biotype=protein_coding;locus_tag=STER_RS05135;old_locus_tag=STER_1036
963522	963656	-	ID=gene-STER_sCDS_066;Name=STER_sCDS_066
963653	963748	-	ID=gene-STER_sCDS_170;Name=STER_sCDS_170
963849	963917	-	ID=gene-STER_sCDS_288;Name=STER_sCDS_288
963871	964206	-	ID=gene-STER_RS05140;Name=STER_RS05140;gbkey=Gene;gene_biotype=protein_coding;locus_tag=STER_RS05140
964255	964440	-	ID=gene-STER_RS05145;Name=STER_RS05145;gbkey=Gene;gene_biotype=protein_coding;locus_tag=STER_RS05145
964462	964905	-	ID=gene-STER_RS10430;Name=STER_RS10430;gbkey=Gene;gene_biotype=protein_coding;locus_tag=STER_RS10430;old_locus_tag=STER_1038
964902	965081	-	ID=gene-STER_RS05155;Name=STER_RS05155;gbkey=Gene;gene_biotype=protein_coding;locus_tag=STER_RS05155;old_locus_tag=STER_1039
965169	966437	-	ID=gene-STER_RS05160;Name=STER_RS05160;gbkey=Gene;gene_biotype=protein_coding;locus_tag=STER_RS05160;old_locus_tag=STER_1040
966458	967111	-	ID=gene-STER_RS05165;Name=STER_RS05165;gbkey=Gene;gene_biotype=protein_coding;locus_tag=STER_RS05165;old_locus_tag=STER_1041
967325	968521	+	ID=gene-STER_RS05170;Name=STER_RS05170;gbkey=Gene;gene_biotype=protein_coding;locus_tag=STER_RS05170;old_locus_tag=STER_1042
968711	969867	+	ID=gene-STER_RS05175;Name=STER_RS05175;gbkey=Gene;gene_biotype=pseudogene;locus_tag=STER_RS05175;pseudo=true
968747	968899	+	ID=gene-STER_sCDS_504;Name=STER_sCDS_504
969116	969166	+	ID=gene-STER_sCDS_942;Name=STER_sCDS_942
969907	970758	-	ID=gene-STER_RS05180;Name=STER_RS05180;gbkey=Gene;gene_biotype=protein_coding;locus_tag=STER_RS05180;old_locus_tag=STER_1044
970755	971213	-	ID=gene-STER_RS05185;Name=STER_RS05185;gbkey=Gene;gene_biotype=protein_coding;locus_tag=STER_RS05185;old_locus_tag=STER_1045
971186	971377	-	ID=gene-STER_RS05190;Name=STER_RS05190;gbkey=Gene;gene_biotype=protein_coding;locus_tag=STER_RS05190;old_locus_tag=STER_1046
971381	972958	-	ID=gene-STER_RS05195;Name=STER_RS05195;gbkey=Gene;gene_biotype=protein_coding;locus_tag=STER_RS05195;old_locus_tag=STER_1047
972976	973254	-	ID=gene-STER_RS05200;Name=STER_RS05200;gbkey=Gene;gene_biotype=protein_coding;locus_tag=STER_RS05200;old_locus_tag=STER_1048
973444	973500	-	ID=gene-STER_sCDS_369;Name=STER_sCDS_369
973510	973740	-	ID=gene-STER_RS05205;Name=STER_RS05205;gbkey=Gene;gene_biotype=protein_coding;locus_tag=STER_RS05205
973737	974555	-	ID=gene-STER_RS05210;Name=STER_RS05210;gbkey=Gene;gene_biotype=protein_coding;locus_tag=STER_RS05210
974582	974766	-	ID=gene-STER_RS05215;Name=STER_RS05215;gbkey=Gene;gene_biotype=pseudogene;locus_tag=STER_RS05215;pseudo=true
974747	974896	-	ID=gene-STER_RS10435;Name=STER_RS10435;gbkey=Gene;gene_biotype=protein_coding;locus_tag=STER_RS10435
975018	976154	-	ID=gene-STER_RS05220;Name=STER_RS05220;gbkey=Gene;gene_biotype=protein_coding;locus_tag=STER_RS05220;old_locus_tag=STER_1050
976233	976827	-	ID=gene-STER_RS05225;Name=STER_RS05225;gbkey=Gene;gene_biotype=pseudogene;locus_tag=STER_RS05225;pseudo=true
976845	977566	-	ID=gene-STER_RS05230;Name=STER_RS05230;gbkey=Gene;gene_biotype=pseudogene;locus_tag=STER_RS05230;pseudo=true
977477	977629	+	ID=gene-STER_sCDS_505;Name=STER_sCDS_505
977626	977685	-	ID=gene-STER_sCDS_348;Name=STER_sCDS_348
977864	978439	+	ID=gene-STER_RS05235;Name=STER_RS05235;gbkey=Gene;gene_biotype=protein_coding;locus_tag=STER_RS05235;old_locus_tag=STER_1054
978603	979861	+	ID=gene-STER_RS05240;Name=STER_RS05240;gbkey=Gene;gene_biotype=pseudogene;locus_tag=STER_RS05240;old_locus_tag=STER_1055;pseudo=true
979959	980117	-	ID=gene-STER_sCDS_030;Name=STER_sCDS_030
980195	980323	-	ID=gene-STER_sCDS_079;Name=STER_sCDS_079
980328	981743	-	ID=gene-STER_RS05250;Name=STER_RS05250;gbkey=Gene;gene_biotype=protein_coding;locus_tag=STER_RS05250;old_locus_tag=STER_1057
981862	981918	-	ID=gene-STER_sCDS_370;Name=STER_sCDS_370
981992	982495	+	ID=gene-STER_RS05255;Name=STER_RS05255;gbkey=Gene;gene_biotype=pseudogene;locus_tag=STER_RS05255;pseudo=true
982117	982191	+	ID=gene-STER_sCDS_744;Name=STER_sCDS_744
982568	982672	+	ID=gene-STER_sCDS_597;Name=STER_sCDS_597
982819	982887	-	ID=gene-STER_sCDS_289;Name=STER_sCDS_289
982944	983924	-	ID=gene-STER_RS05260;Name=STER_RS05260;gbkey=Gene;gene_biotype=protein_coding;locus_tag=STER_RS05260
983917	985101	-	ID=gene-STER_RS05265;Name=STER_RS05265;gbkey=Gene;gene_biotype=protein_coding;locus_tag=STER_RS05265;old_locus_tag=STER_1060
985118	986170	-	ID=gene-STER_RS05270;Name=STER_RS05270;gbkey=Gene;gene_biotype=protein_coding;locus_tag=STER_RS05270;old_locus_tag=STER_1061
986185	987093	-	ID=gene-STER_RS05275;Name=STER_RS05275;gbkey=Gene;gene_biotype=protein_coding;locus_tag=STER_RS05275
987114	988193	-	ID=gene-STER_RS05280;Name=STER_RS05280;gbkey=Gene;gene_biotype=protein_coding;locus_tag=STER_RS05280;old_locus_tag=STER_1063
988212	988703	-	ID=gene-STER_RS05285;Name=STER_RS05285;gbkey=Gene;gene_biotype=protein_coding;locus_tag=STER_RS05285;old_locus_tag=STER_1064
988715	989191	-	ID=gene-STER_RS05290;Name=STER_RS05290;gbkey=Gene;gene_biotype=protein_coding;locus_tag=STER_RS05290;old_locus_tag=STER_1065
989453	989914	-	ID=gene-STER_RS10440;Name=STER_RS10440;gbkey=Gene;gene_biotype=pseudogene;locus_tag=STER_RS10440;pseudo=true
989947	991314	-	ID=gene-STER_RS05300;Name=STER_RS05300;gbkey=Gene;gene_biotype=protein_coding;locus_tag=STER_RS05300;old_locus_tag=STER_1067
991328	991441	-	ID=gene-STER_sCDS_118;Name=STER_sCDS_118
991371	992111	-	ID=gene-STER_RS05305;Name=STER_RS05305;gbkey=Gene;gene_biotype=protein_coding;locus_tag=STER_RS05305;old_locus_tag=STER_1068
992121	992813	-	ID=gene-STER_RS05310;Name=STER_RS05310;gbkey=Gene;gene_biotype=protein_coding;locus_tag=STER_RS05310;old_locus_tag=STER_1069
992822	993553	-	ID=gene-STER_RS05315;Name=STER_RS05315;gbkey=Gene;gene_biotype=protein_coding;locus_tag=STER_RS05315;old_locus_tag=STER_1070
993554	995014	-	ID=gene-STER_RS05320;Name=STER_RS05320;gbkey=Gene;gene_biotype=protein_coding;locus_tag=STER_RS05320;old_locus_tag=STER_1071
995355	996065	-	ID=gene-STER_RS05325;Name=STER_RS05325;gbkey=Gene;gene_biotype=protein_coding;locus_tag=STER_RS05325;old_locus_tag=STER_1072
996126	996188	+	ID=gene-STER_sCDS_824;Name=STER_sCDS_824
996400	996447	-	ID=gene-STER_sCDS_438;Name=STER_sCDS_438
996448	997130	-	ID=gene-STER_RS05330;Name=STER_RS05330;gbkey=Gene;gene_biotype=pseudogene;locus_tag=STER_RS05330;pseudo=true
997112	998005	-	ID=gene-STER_RS09875;Name=STER_RS09875;gbkey=Gene;gene_biotype=pseudogene;locus_tag=STER_RS09875;old_locus_tag=STER_1074;pseudo=true
997699	997752	-	ID=gene-STER_sCDS_397;Name=STER_sCDS_397
998044	998175	-	ID=gene-STER_sCDS_072;Name=STER_sCDS_072
998214	998363	-	ID=gene-STER_sCDS_044;Name=STER_sCDS_044
998367	999176	-	ID=gene-STER_RS05340;Name=STER_RS05340;gbkey=Gene;gene_biotype=protein_coding;locus_tag=STER_RS05340;old_locus_tag=STER_1075
999197	999704	-	ID=gene-STER_RS05345;Name=STER_RS05345;gbkey=Gene;gene_biotype=pseudogene;locus_tag=STER_RS05345;pseudo=true
999461	999601	-	ID=gene-STER_sCDS_057;Name=STER_sCDS_057
999706	1000917	-	ID=gene-STER_RS05350;Name=STER_RS05350;gbkey=Gene;gene_biotype=protein_coding;locus_tag=STER_RS05350;old_locus_tag=STER_1077
1000904	1000990	-	ID=gene-STER_sCDS_202;Name=STER_sCDS_202
1001043	1001723	-	ID=gene-STER_RS05355;Name=STER_RS05355;gbkey=Gene;gene_biotype=protein_coding;locus_tag=STER_RS05355;old_locus_tag=STER_1078
1001953	1002063	-	ID=gene-STER_sCDS_122;Name=STER_sCDS_122
1002014	1002271	-	ID=gene-STER_RS05360;Name=STER_RS05360;gbkey=Gene;gene_biotype=protein_coding;locus_tag=STER_RS05360;old_locus_tag=STER_1079
1002351	1002455	-	ID=gene-STER_sCDS_140;Name=STER_sCDS_140
1002577	1002750	-	ID=gene-STER_sCDS_012;Name=STER_sCDS_012
1003072	1003386	-	ID=gene-STER_RS05365;Name=STER_RS05365;gbkey=Gene;gene_biotype=protein_coding;locus_tag=STER_RS05365;old_locus_tag=STER_1081
1003400	1003471	-	ID=gene-STER_sCDS_267;Name=STER_sCDS_267
1003743	1004327	-	ID=gene-STER_RS05370;Name=STER_RS05370;gbkey=Gene;gene_biotype=protein_coding;locus_tag=STER_RS05370;old_locus_tag=STER_1082
1004365	1005771	-	ID=gene-STER_RS05375;Name=STER_RS05375;gbkey=Gene;gene_biotype=protein_coding;locus_tag=STER_RS05375;old_locus_tag=STER_1083
1006002	1006187	+	ID=gene-STER_RS05380;Name=STER_RS05380;gbkey=Gene;gene_biotype=protein_coding;locus_tag=STER_RS05380;old_locus_tag=STER_1084
1006263	1006736	-	ID=gene-STER_RS05385;Name=STER_RS05385;gbkey=Gene;gene_biotype=protein_coding;locus_tag=STER_RS05385
1006892	1007311	-	ID=gene-STER_RS10445;Name=STER_RS10445;gbkey=Gene;gene_biotype=pseudogene;locus_tag=STER_RS10445;pseudo=true
1007152	1007274	-	ID=gene-STER_sCDS_089;Name=STER_sCDS_089
1007529	1007888	-	ID=gene-STER_RS05395;Name=STER_RS05395;gbkey=Gene;gene_biotype=protein_coding;locus_tag=STER_RS05395;old_locus_tag=STER_1087
1007945	1008145	-	ID=gene-STER_RS05400;Name=STER_RS05400;gbkey=Gene;gene_biotype=protein_coding;locus_tag=STER_RS05400;old_locus_tag=STER_1088
1008184	1008714	-	ID=gene-STER_RS05405;Name=STER_RS05405;gbkey=Gene;gene_biotype=protein_coding;locus_tag=STER_RS05405;old_locus_tag=STER_1089
1008711	1008770	-	ID=gene-STER_sCDS_349;Name=STER_sCDS_349
1008874	1009554	-	ID=gene-STER_RS05410;Name=STER_RS05410;gbkey=Gene;gene_biotype=protein_coding;locus_tag=STER_RS05410;old_locus_tag=STER_1090
1009575	1010225	-	ID=gene-STER_RS05415;Name=STER_RS05415;gbkey=Gene;gene_biotype=protein_coding;locus_tag=STER_RS05415;old_locus_tag=STER_1091
1010271	1010468	+	ID=gene-STER_RS10450;Name=STER_RS10450;gbkey=Gene;gene_biotype=protein_coding;locus_tag=STER_RS10450;old_locus_tag=STER_1092
1010342	1010431	-	ID=gene-STER_sCDS_185;Name=STER_sCDS_185
1010452	1010952	-	ID=gene-STER_RS05420;Name=STER_RS05420;gbkey=Gene;gene_biotype=protein_coding;locus_tag=STER_RS05420;old_locus_tag=STER_1093
1011009	1012232	-	ID=gene-STER_RS05425;Name=STER_RS05425;gbkey=Gene;gene_biotype=protein_coding;locus_tag=STER_RS05425;old_locus_tag=STER_1094
1012313	1012384	-	ID=gene-STER_sCDS_268;Name=STER_sCDS_268
1012440	1012997	-	ID=gene-STER_RS05430;Name=STER_RS05430;gbkey=Gene;gene_biotype=protein_coding;locus_tag=STER_RS05430;old_locus_tag=STER_1096
1013120	1014349	-	ID=gene-STER_RS05435;Name=STER_RS05435;gbkey=Gene;gene_biotype=protein_coding;locus_tag=STER_RS05435;old_locus_tag=STER_1097
1014339	1015516	-	ID=gene-STER_RS05440;Name=STER_RS05440;gbkey=Gene;gene_biotype=pseudogene;locus_tag=STER_RS05440;pseudo=true
1015527	1016009	-	ID=gene-STER_RS05445;Name=STER_RS05445;gbkey=Gene;gene_biotype=protein_coding;locus_tag=STER_RS05445;old_locus_tag=STER_1099
1016165	1017094	-	ID=gene-STER_RS05450;Name=STER_RS05450;gbkey=Gene;gene_biotype=protein_coding;locus_tag=STER_RS05450;old_locus_tag=STER_1100
1017087	1017779	-	ID=gene-STER_RS05455;Name=STER_RS05455;gbkey=Gene;gene_biotype=protein_coding;locus_tag=STER_RS05455;old_locus_tag=STER_1101
1017867	1018880	-	ID=gene-STER_RS05460;Name=STER_RS05460;gbkey=Gene;gene_biotype=protein_coding;locus_tag=STER_RS05460;old_locus_tag=STER_1102
1018891	1018965	-	ID=gene-STER_sCDS_256;Name=STER_sCDS_256
1019018	1020136	-	ID=gene-STER_RS05465;Name=STER_RS05465;gbkey=Gene;gene_biotype=protein_coding;locus_tag=STER_RS05465;old_locus_tag=STER_1104
1020230	1021087	+	ID=gene-STER_RS05470;Name=STER_RS05470;gbkey=Gene;gene_biotype=protein_coding;locus_tag=STER_RS05470;old_locus_tag=STER_1105
1021111	1021857	-	ID=gene-STER_RS05475;Name=STER_RS05475;gbkey=Gene;gene_biotype=protein_coding;locus_tag=STER_RS05475;old_locus_tag=STER_1106
1021966	1024650	-	ID=gene-STER_RS05480;Name=STER_RS05480;gbkey=Gene;gene_biotype=protein_coding;locus_tag=STER_RS05480;old_locus_tag=STER_1107
1024812	1024871	-	ID=gene-STER_sCDS_350;Name=STER_sCDS_350
1024916	1025302	-	ID=gene-STER_RS05485;Name=STER_RS05485;gbkey=Gene;gene_biotype=protein_coding;locus_tag=STER_RS05485;old_locus_tag=STER_1108
1025394	1026272	-	ID=gene-STER_RS10455;Name=STER_RS10455;gbkey=Gene;gene_biotype=pseudogene;locus_tag=STER_RS10455;pseudo=true
1025708	1025773	-	ID=gene-STER_sCDS_308;Name=STER_sCDS_308
1025957	1026013	-	ID=gene-STER_sCDS_371;Name=STER_sCDS_371
1026024	1026104	-	ID=gene-STER_sCDS_223;Name=STER_sCDS_223
1026415	1026495	+	ID=gene-STER_sCDS_712;Name=STER_sCDS_712
1026480	1027289	+	ID=gene-STER_RS05495;Name=STER_RS05495;gbkey=Gene;gene_biotype=protein_coding;locus_tag=STER_RS05495;old_locus_tag=STER_1111
1027291	1028505	+	ID=gene-STER_RS05500;Name=STER_RS05500;gbkey=Gene;gene_biotype=protein_coding;locus_tag=STER_RS05500;old_locus_tag=STER_1112
1028465	1028512	+	ID=gene-STER_sCDS_975;Name=STER_sCDS_975
1028521	1028613	+	ID=gene-STER_sCDS_645;Name=STER_sCDS_645
1028557	1028918	-	ID=gene-STER_RS05505;Name=STER_RS05505;gbkey=Gene;gene_biotype=pseudogene;locus_tag=STER_RS05505;pseudo=true
1028978	1029790	-	ID=gene-STER_RS05510;Name=STER_RS05510;gbkey=Gene;gene_biotype=protein_coding;locus_tag=STER_RS05510;old_locus_tag=STER_1114
1029796	1031136	-	ID=gene-STER_RS05515;Name=STER_RS05515;gbkey=Gene;gene_biotype=protein_coding;locus_tag=STER_RS05515;old_locus_tag=STER_1115
1031129	1031836	-	ID=gene-STER_RS05520;Name=STER_RS05520;gbkey=Gene;gene_biotype=protein_coding;locus_tag=STER_RS05520;old_locus_tag=STER_1116
1032098	1032253	-	ID=gene-STER_sCDS_036;Name=STER_sCDS_036
1032360	1033127	+	ID=gene-STER_RS05525;Name=STER_RS05525;gbkey=Gene;gene_biotype=protein_coding;locus_tag=STER_RS05525;old_locus_tag=STER_1117
1033120	1033224	+	ID=gene-STER_sCDS_598;Name=STER_sCDS_598
1033139	1033972	+	ID=gene-STER_RS05530;Name=STER_RS05530;gbkey=Gene;gene_biotype=protein_coding;locus_tag=STER_RS05530;old_locus_tag=STER_1118
1033990	1034688	+	ID=gene-STER_RS05535;Name=STER_RS05535;gbkey=Gene;gene_biotype=protein_coding;locus_tag=STER_RS05535;old_locus_tag=STER_1119
1034700	1035350	+	ID=gene-STER_RS05540;Name=STER_RS05540;gbkey=Gene;gene_biotype=protein_coding;locus_tag=STER_RS05540;old_locus_tag=STER_1120
1035422	1036303	-	ID=gene-STER_RS05545;Name=STER_RS05545;gbkey=Gene;gene_biotype=protein_coding;locus_tag=STER_RS05545;old_locus_tag=STER_1121
1036365	1036553	-	ID=gene-STER_RS05550;Name=STER_RS05550;gbkey=Gene;gene_biotype=protein_coding;locus_tag=STER_RS05550;old_locus_tag=STER_1122
1036555	1037826	-	ID=gene-STER_RS05555;Name=STER_RS05555;gbkey=Gene;gene_biotype=protein_coding;locus_tag=STER_RS05555;old_locus_tag=STER_1123
1037896	1038132	-	ID=gene-STER_RS05560;Name=STER_RS05560;gbkey=Gene;gene_biotype=protein_coding;locus_tag=STER_RS05560;old_locus_tag=STER_1124
1038321	1039334	-	ID=gene-STER_RS05565;Name=STER_RS05565;gbkey=Gene;gene_biotype=protein_coding;locus_tag=STER_RS05565;old_locus_tag=STER_1125
1039349	1039804	-	ID=gene-STER_RS09880;Name=STER_RS09880;gbkey=Gene;gene_biotype=pseudogene;locus_tag=STER_RS09880;old_locus_tag=STER_1126;pseudo=true
1039842	1040294	-	ID=gene-STER_RS09885;Name=STER_RS09885;gbkey=Gene;gene_biotype=protein_coding;locus_tag=STER_RS09885;old_locus_tag=STER_1127
1040227	1041330	-	ID=gene-STER_RS05575;Name=STER_RS05575;gbkey=Gene;gene_biotype=protein_coding;locus_tag=STER_RS05575;old_locus_tag=STER_1128
1041320	1041424	-	ID=gene-STER_sCDS_141;Name=STER_sCDS_141
1041421	1042861	-	ID=gene-STER_RS05580;Name=STER_RS05580;gbkey=Gene;gene_biotype=pseudogene;locus_tag=STER_RS05580;pseudo=true
1042861	1044264	-	ID=gene-STER_RS05585;Name=STER_RS05585;gbkey=Gene;gene_biotype=protein_coding;locus_tag=STER_RS05585;old_locus_tag=STER_1131
1044287	1046113	-	ID=gene-STER_RS05590;Name=STER_RS05590;gbkey=Gene;gene_biotype=protein_coding;locus_tag=STER_RS05590;old_locus_tag=STER_1132
1046110	1047024	-	ID=gene-STER_RS05595;Name=STER_RS05595;gbkey=Gene;gene_biotype=protein_coding;locus_tag=STER_RS05595;old_locus_tag=STER_1133
1047021	1048742	-	ID=gene-STER_RS10460;Name=STER_RS10460;gbkey=Gene;gene_biotype=protein_coding;locus_tag=STER_RS10460;old_locus_tag=STER_1134
1048871	1048927	-	ID=gene-STER_sCDS_372;Name=STER_sCDS_372
1049315	1049374	-	ID=gene-STER_sCDS_351;Name=STER_sCDS_351
1049456	1050649	-	ID=gene-STER_RS05605;Name=STER_RS05605;gbkey=Gene;gene_biotype=protein_coding;locus_tag=STER_RS05605;old_locus_tag=STER_1135
1050929	1051867	+	ID=gene-STER_RS05610;Name=STER_RS05610;gbkey=Gene;gene_biotype=protein_coding;locus_tag=STER_RS05610;old_locus_tag=STER_1136
1051854	1052039	-	ID=gene-STER_RS05615;Name=STER_RS05615;gbkey=Gene;gene_biotype=protein_coding;locus_tag=STER_RS05615;old_locus_tag=STER_1137
1052094	1052246	+	ID=gene-STER_sCDS_506;Name=STER_sCDS_506
1052266	1053918	-	ID=gene-STER_RS05620;Name=STER_RS05620;gbkey=Gene;gene_biotype=protein_coding;locus_tag=STER_RS05620;old_locus_tag=STER_1138
1053918	1054427	-	ID=gene-STER_RS05625;Name=STER_RS05625;gbkey=Gene;gene_biotype=protein_coding;locus_tag=STER_RS05625;old_locus_tag=STER_1139
1054463	1055362	-	ID=gene-STER_RS05630;Name=STER_RS05630;gbkey=Gene;gene_biotype=protein_coding;locus_tag=STER_RS05630;old_locus_tag=STER_1140
1055438	1055614	+	ID=gene-STER_RS10465;Name=STER_RS10465;gbkey=Gene;gene_biotype=protein_coding;locus_tag=STER_RS10465;old_locus_tag=STER_1141
1055620	1055673	+	ID=gene-STER_sCDS_915;Name=STER_sCDS_915
1055666	1056193	+	ID=gene-STER_RS05635;Name=STER_RS05635;gbkey=Gene;gene_biotype=protein_coding;locus_tag=STER_RS05635;old_locus_tag=STER_1142
1055812	1055934	-	ID=gene-STER_sCDS_090;Name=STER_sCDS_090
1056424	1056495	-	ID=gene-STER_RS05640;Name=STER_RS05640;gbkey=Gene;gene_biotype=tRNA;locus_tag=STER_RS05640;old_locus_tag=STER_t1143
1056546	1056893	-	ID=gene-STER_RS05645;Name=STER_RS05645;gbkey=Gene;gene_biotype=protein_coding;locus_tag=STER_RS05645;old_locus_tag=STER_1144
1057021	1058247	-	ID=gene-STER_RS05650;Name=STER_RS05650;gbkey=Gene;gene_biotype=protein_coding;locus_tag=STER_RS05650;old_locus_tag=STER_1145
1058257	1058529	-	ID=gene-STER_RS05655;Name=STER_RS05655;gbkey=Gene;gene_biotype=protein_coding;locus_tag=STER_RS05655;old_locus_tag=STER_1146
1058604	1060139	-	ID=gene-STER_RS05660;Name=STER_RS05660;gbkey=Gene;gene_biotype=protein_coding;locus_tag=STER_RS05660;old_locus_tag=STER_1147
1060190	1060633	-	ID=gene-STER_RS05665;Name=STER_RS05665;gbkey=Gene;gene_biotype=protein_coding;locus_tag=STER_RS05665;old_locus_tag=STER_1148
1060718	1061089	-	ID=gene-STER_RS05670;Name=STER_RS05670;gbkey=Gene;gene_biotype=protein_coding;locus_tag=STER_RS05670;old_locus_tag=STER_1149
1061101	1061820	-	ID=gene-STER_RS05675;Name=STER_RS05675;gbkey=Gene;gene_biotype=protein_coding;locus_tag=STER_RS05675;old_locus_tag=STER_1150
1061940	1062722	-	ID=gene-STER_RS05680;Name=STER_RS05680;gbkey=Gene;gene_biotype=protein_coding;locus_tag=STER_RS05680;old_locus_tag=STER_1151
1062847	1064508	-	ID=gene-STER_RS05685;Name=STER_RS05685;gbkey=Gene;gene_biotype=protein_coding;locus_tag=STER_RS05685;old_locus_tag=STER_1152
1064690	1065448	-	ID=gene-STER_RS05690;Name=STER_RS05690;gbkey=Gene;gene_biotype=protein_coding;locus_tag=STER_RS05690;old_locus_tag=STER_1153
1065445	1066314	-	ID=gene-STER_RS05695;Name=STER_RS05695;gbkey=Gene;gene_biotype=protein_coding;locus_tag=STER_RS05695;old_locus_tag=STER_1154
1066324	1067325	-	ID=gene-STER_RS05700;Name=STER_RS05700;gbkey=Gene;gene_biotype=protein_coding;locus_tag=STER_RS05700;old_locus_tag=STER_1155
1067461	1067682	-	ID=gene-STER_RS05705;Name=STER_RS05705;gbkey=Gene;gene_biotype=protein_coding;locus_tag=STER_RS05705;old_locus_tag=STER_1156
1067837	1067887	-	ID=gene-STER_sCDS_415;Name=STER_sCDS_415
1067884	1068093	-	ID=gene-STER_RS05710;Name=STER_RS05710;gbkey=Gene;gene_biotype=protein_coding;locus_tag=STER_RS05710;old_locus_tag=STER_1157
1068095	1068574	-	ID=gene-STER_RS05715;Name=STER_RS05715;gbkey=Gene;gene_biotype=protein_coding;locus_tag=STER_RS05715
1068672	1068935	-	ID=gene-STER_RS05720;Name=STER_RS05720;gbkey=Gene;gene_biotype=pseudogene;locus_tag=STER_RS05720;old_locus_tag=STER_1159;partial=true;pseudo=true;start_range=.,1068672
1069016	1069467	-	ID=gene-STER_RS10470;Name=STER_RS10470;gbkey=Gene;gene_biotype=pseudogene;locus_tag=STER_RS10470;pseudo=true
1069342	1069509	-	ID=gene-STER_sCDS_018;Name=STER_sCDS_018
1069759	1069809	+	ID=gene-STER_sCDS_943;Name=STER_sCDS_943
1069793	1069870	-	ID=gene-STER_sCDS_240;Name=STER_sCDS_240
1069919	1070101	-	ID=gene-STER_RS05730;Name=STER_RS05730;gbkey=Gene;gene_biotype=protein_coding;locus_tag=STER_RS05730;old_locus_tag=STER_1161
1070264	1071568	+	ID=gene-STER_RS05735;Name=STER_RS05735;gbkey=Gene;gene_biotype=protein_coding;locus_tag=STER_RS05735;old_locus_tag=STER_1162
1071653	1073155	-	ID=gene-STER_RS05740;Name=STER_RS05740;gbkey=Gene;gene_biotype=protein_coding;locus_tag=STER_RS05740;old_locus_tag=STER_1163
1073225	1074244	-	ID=gene-STER_RS05745;Name=STER_RS05745;gbkey=Gene;gene_biotype=protein_coding;locus_tag=STER_RS05745;old_locus_tag=STER_1164
1074337	1077447	-	ID=gene-STER_RS05750;Name=STER_RS05750;gbkey=Gene;gene_biotype=protein_coding;locus_tag=STER_RS05750;old_locus_tag=STER_1165
1077600	1078385	-	ID=gene-STER_RS05755;Name=STER_RS05755;gbkey=Gene;gene_biotype=protein_coding;locus_tag=STER_RS05755;old_locus_tag=STER_1166
1078482	1079072	-	ID=gene-STER_RS05760;Name=STER_RS05760;gbkey=Gene;gene_biotype=protein_coding;locus_tag=STER_RS05760;old_locus_tag=STER_1167
1079082	1080464	-	ID=gene-STER_RS05765;Name=STER_RS05765;gbkey=Gene;gene_biotype=protein_coding;locus_tag=STER_RS05765;old_locus_tag=STER_1168
1080495	1080776	-	ID=gene-STER_RS05770;Name=STER_RS05770;gbkey=Gene;gene_biotype=protein_coding;locus_tag=STER_RS05770;old_locus_tag=STER_1169
1080781	1081818	-	ID=gene-STER_RS05775;Name=STER_RS05775;gbkey=Gene;gene_biotype=protein_coding;locus_tag=STER_RS05775;old_locus_tag=STER_1170
1081831	1083393	-	ID=gene-STER_RS05780;Name=STER_RS05780;gbkey=Gene;gene_biotype=protein_coding;locus_tag=STER_RS05780;old_locus_tag=STER_1171
1083442	1083522	-	ID=gene-STER_sCDS_224;Name=STER_sCDS_224
1083512	1083559	-	ID=gene-STER_sCDS_439;Name=STER_sCDS_439
1083522	1083602	-	ID=gene-STER_sCDS_225;Name=STER_sCDS_225
1083741	1084433	-	ID=gene-STER_RS05785;Name=STER_RS05785;gbkey=Gene;gene_biotype=protein_coding;locus_tag=STER_RS05785;old_locus_tag=STER_1172
1084688	1085626	+	ID=gene-STER_RS05790;Name=STER_RS05790;gbkey=Gene;gene_biotype=protein_coding;locus_tag=STER_RS05790;old_locus_tag=STER_1173
1085691	1085891	-	ID=gene-STER_RS05795;Name=STER_RS05795;gbkey=Gene;gene_biotype=protein_coding;locus_tag=STER_RS05795;old_locus_tag=STER_1174
1085950	1086225	-	ID=gene-STER_RS05800;Name=STER_RS05800;gbkey=Gene;gene_biotype=protein_coding;locus_tag=STER_RS05800;old_locus_tag=STER_1175
1086362	1086931	-	ID=gene-STER_RS05805;Name=STER_RS05805;gbkey=Gene;gene_biotype=protein_coding;locus_tag=STER_RS05805;old_locus_tag=STER_1176
1086924	1087797	-	ID=gene-STER_RS05810;Name=STER_RS05810;gbkey=Gene;gene_biotype=pseudogene;locus_tag=STER_RS05810;pseudo=true
1087091	1087222	-	ID=gene-STER_sCDS_073;Name=STER_sCDS_073
1087790	1088626	-	ID=gene-STER_RS05815;Name=STER_RS05815;gbkey=Gene;gene_biotype=protein_coding;locus_tag=STER_RS05815;old_locus_tag=STER_1178
1088697	1090367	-	ID=gene-STER_RS05820;Name=STER_RS05820;gbkey=Gene;gene_biotype=protein_coding;locus_tag=STER_RS05820;old_locus_tag=STER_1179
1090376	1090822	-	ID=gene-STER_RS05825;Name=STER_RS05825;gbkey=Gene;gene_biotype=protein_coding;locus_tag=STER_RS05825;old_locus_tag=STER_1180
1090770	1091636	-	ID=gene-STER_RS05830;Name=STER_RS05830;gbkey=Gene;gene_biotype=protein_coding;locus_tag=STER_RS05830;old_locus_tag=STER_1181
1091629	1092501	-	ID=gene-STER_RS05835;Name=STER_RS05835;gbkey=Gene;gene_biotype=protein_coding;locus_tag=STER_RS05835;old_locus_tag=STER_1182
1092501	1092716	-	ID=gene-STER_RS05840;Name=STER_RS05840;gbkey=Gene;gene_biotype=protein_coding;locus_tag=STER_RS05840;old_locus_tag=STER_1183
1092694	1094034	-	ID=gene-STER_RS05845;Name=STER_RS05845;gbkey=Gene;gene_biotype=protein_coding;locus_tag=STER_RS05845;old_locus_tag=STER_1184
1094223	1094468	-	ID=gene-STER_RS05850;Name=STER_RS05850;gbkey=Gene;gene_biotype=protein_coding;locus_tag=STER_RS05850;old_locus_tag=STER_1185
1094677	1094772	-	ID=gene-STER_sCDS_171;Name=STER_sCDS_171
1094769	1094888	-	ID=gene-STER_sCDS_099;Name=STER_sCDS_099
1094889	1094993	-	ID=gene-STER_sCDS_142;Name=STER_sCDS_142
1095120	1095764	-	ID=gene-STER_RS05855;Name=STER_RS05855;gbkey=Gene;gene_biotype=protein_coding;locus_tag=STER_RS05855;old_locus_tag=STER_1187
1095764	1096462	-	ID=gene-STER_RS05860;Name=STER_RS05860;gbkey=Gene;gene_biotype=protein_coding;locus_tag=STER_RS05860;old_locus_tag=STER_1188
1096534	1097478	-	ID=gene-STER_RS05865;Name=STER_RS05865;gbkey=Gene;gene_biotype=protein_coding;locus_tag=STER_RS05865;old_locus_tag=STER_1189
1097649	1098167	-	ID=gene-STER_RS05870;Name=STER_RS05870;gbkey=Gene;gene_biotype=protein_coding;locus_tag=STER_RS05870;old_locus_tag=STER_1190
1098282	1100492	-	ID=gene-STER_RS05875;Name=STER_RS05875;gbkey=Gene;gene_biotype=protein_coding;locus_tag=STER_RS05875;old_locus_tag=STER_1191
1100505	1101272	-	ID=gene-STER_RS05880;Name=STER_RS05880;gbkey=Gene;gene_biotype=protein_coding;locus_tag=STER_RS05880;old_locus_tag=STER_1192
1101272	1102201	-	ID=gene-STER_RS05885;Name=STER_RS05885;gbkey=Gene;gene_biotype=protein_coding;locus_tag=STER_RS05885;old_locus_tag=STER_1193
1102233	1102880	-	ID=gene-STER_RS05890;Name=STER_RS05890;gbkey=Gene;gene_biotype=protein_coding;locus_tag=STER_RS05890;old_locus_tag=STER_1194
1102873	1104111	-	ID=gene-STER_RS05895;Name=STER_RS05895;gbkey=Gene;gene_biotype=protein_coding;locus_tag=STER_RS05895;old_locus_tag=STER_1195
1104318	1105322	-	ID=gene-STER_RS05900;Name=STER_RS05900;gbkey=Gene;gene_biotype=protein_coding;locus_tag=STER_RS05900;old_locus_tag=STER_1196
1105450	1106877	-	ID=gene-STER_RS05905;Name=STER_RS05905;gbkey=Gene;gene_biotype=protein_coding;locus_tag=STER_RS05905;old_locus_tag=STER_1197
1107370	1107684	-	ID=gene-STER_RS05910;Name=STER_RS05910;gbkey=Gene;gene_biotype=protein_coding;locus_tag=STER_RS05910;old_locus_tag=STER_1198
1107693	1108031	-	ID=gene-STER_RS05915;Name=STER_RS05915;gbkey=Gene;gene_biotype=protein_coding;locus_tag=STER_RS05915;old_locus_tag=STER_1199
1108028	1108786	-	ID=gene-STER_RS05920;Name=STER_RS05920;gbkey=Gene;gene_biotype=protein_coding;locus_tag=STER_RS05920;old_locus_tag=STER_1200
1108788	1109507	-	ID=gene-STER_RS05925;Name=STER_RS05925;gbkey=Gene;gene_biotype=protein_coding;locus_tag=STER_RS05925;old_locus_tag=STER_1201
1109556	1110164	-	ID=gene-STER_RS05930;Name=STER_RS05930;gbkey=Gene;gene_biotype=protein_coding;locus_tag=STER_RS05930;old_locus_tag=STER_1202
1110161	1110745	-	ID=gene-STER_RS05935;Name=hisB;gbkey=Gene;gene=hisB;gene_biotype=protein_coding;locus_tag=STER_RS05935;old_locus_tag=STER_1203
1110765	1112048	-	ID=gene-STER_RS05940;Name=STER_RS05940;gbkey=Gene;gene_biotype=protein_coding;locus_tag=STER_RS05940;old_locus_tag=STER_1204
1112045	1112695	-	ID=gene-STER_RS05945;Name=STER_RS05945;gbkey=Gene;gene_biotype=protein_coding;locus_tag=STER_RS05945;old_locus_tag=STER_1205
1112688	1113668	-	ID=gene-STER_RS05950;Name=STER_RS05950;gbkey=Gene;gene_biotype=protein_coding;locus_tag=STER_RS05950;old_locus_tag=STER_1206
1113665	1114717	-	ID=gene-STER_RS05955;Name=STER_RS05955;gbkey=Gene;gene_biotype=protein_coding;locus_tag=STER_RS05955;old_locus_tag=STER_1207
1115100	1115210	-	ID=gene-STER_sCDS_123;Name=STER_sCDS_123
1115411	1115901	-	ID=gene-STER_RS10475;Name=STER_RS10475;gbkey=Gene;gene_biotype=pseudogene;locus_tag=STER_RS10475;pseudo=true
1115915	1116253	-	ID=gene-STER_RS05965;Name=STER_RS05965;gbkey=Gene;gene_biotype=protein_coding;locus_tag=STER_RS05965
1116229	1116417	-	ID=gene-STER_RS10480;Name=STER_RS10480;gbkey=Gene;gene_biotype=protein_coding;locus_tag=STER_RS10480
1116480	1116821	-	ID=gene-STER_RS10485;Name=STER_RS10485;gbkey=Gene;gene_biotype=protein_coding;locus_tag=STER_RS10485
1116841	1117086	-	ID=gene-STER_RS10490;Name=STER_RS10490;gbkey=Gene;gene_biotype=protein_coding;locus_tag=STER_RS10490
1117161	1117941	-	ID=gene-STER_RS10495;Name=STER_RS10495;end_range=1117941,.;gbkey=Gene;gene_biotype=pseudogene;locus_tag=STER_RS10495;partial=true;pseudo=true
1117586	1117666	-	ID=gene-STER_sCDS_226;Name=STER_sCDS_226
1117663	1117719	-	ID=gene-STER_sCDS_373;Name=STER_sCDS_373
1118056	1118790	-	ID=gene-STER_RS05985;Name=STER_RS05985;gbkey=Gene;gene_biotype=protein_coding;locus_tag=STER_RS05985;old_locus_tag=STER_1212
1118799	1119443	-	ID=gene-STER_RS05990;Name=STER_RS05990;gbkey=Gene;gene_biotype=protein_coding;locus_tag=STER_RS05990;old_locus_tag=STER_1213
1119433	1120206	-	ID=gene-STER_RS05995;Name=STER_RS05995;gbkey=Gene;gene_biotype=protein_coding;locus_tag=STER_RS05995;old_locus_tag=STER_1214
1120208	1120951	-	ID=gene-STER_RS06000;Name=STER_RS06000;gbkey=Gene;gene_biotype=protein_coding;locus_tag=STER_RS06000;old_locus_tag=STER_1215
1120952	1122088	-	ID=gene-STER_RS06005;Name=STER_RS06005;gbkey=Gene;gene_biotype=protein_coding;locus_tag=STER_RS06005;old_locus_tag=STER_1216
1122093	1122161	-	ID=gene-STER_sCDS_290;Name=STER_sCDS_290
1122272	1122403	+	ID=gene-STER_sCDS_532;Name=STER_sCDS_532
1122357	1122527	-	ID=gene-STER_sCDS_015;Name=STER_sCDS_015
1122454	1122621	+	ID=gene-STER_sCDS_477;Name=STER_sCDS_477
1122618	1122698	+	ID=gene-STER_sCDS_713;Name=STER_sCDS_713
1122686	1122940	+	ID=gene-STER_RS10500;Name=STER_RS10500;gbkey=Gene;gene_biotype=protein_coding;locus_tag=STER_RS10500
1123055	1123384	-	ID=gene-STER_RS06015;Name=STER_RS06015;gbkey=Gene;gene_biotype=protein_coding;locus_tag=STER_RS06015;old_locus_tag=STER_1220
1123563	1123822	-	ID=gene-STER_RS10505;Name=STER_RS10505;gbkey=Gene;gene_biotype=pseudogene;locus_tag=STER_RS10505;pseudo=true
1123804	1124055	-	ID=gene-STER_RS06020;Name=STER_RS06020;gbkey=Gene;gene_biotype=protein_coding;locus_tag=STER_RS06020;old_locus_tag=STER_1221
1124070	1124156	-	ID=gene-STER_sCDS_203;Name=STER_sCDS_203
1124218	1125264	-	ID=gene-STER_RS06025;Name=STER_RS06025;gbkey=Gene;gene_biotype=protein_coding;locus_tag=STER_RS06025;old_locus_tag=STER_1222
1125455	1125508	+	ID=gene-STER_sCDS_916;Name=STER_sCDS_916
1125693	1126286	-	ID=gene-STER_RS06030;Name=STER_RS06030;gbkey=Gene;gene_biotype=protein_coding;locus_tag=STER_RS06030;old_locus_tag=STER_1223
1126286	1127155	-	ID=gene-STER_RS06035;Name=STER_RS06035;gbkey=Gene;gene_biotype=protein_coding;locus_tag=STER_RS06035;old_locus_tag=STER_1224
1127229	1127348	-	ID=gene-STER_sCDS_100;Name=STER_sCDS_100
1127387	1128478	-	ID=gene-STER_RS06040;Name=STER_RS06040;gbkey=Gene;gene_biotype=protein_coding;locus_tag=STER_RS06040;old_locus_tag=STER_1225
1128545	1129372	-	ID=gene-STER_RS06045;Name=STER_RS06045;gbkey=Gene;gene_biotype=pseudogene;locus_tag=STER_RS06045;pseudo=true
1128854	1128985	-	ID=gene-STER_sCDS_074;Name=STER_sCDS_074
1129214	1129291	+	ID=gene-STER_sCDS_728;Name=STER_sCDS_728
1129284	1129355	+	ID=gene-STER_sCDS_767;Name=STER_sCDS_767
1129385	1130173	-	ID=gene-STER_RS06050;Name=STER_RS06050;gbkey=Gene;gene_biotype=protein_coding;locus_tag=STER_RS06050;old_locus_tag=STER_1227
1130163	1130849	-	ID=gene-STER_RS06055;Name=STER_RS06055;gbkey=Gene;gene_biotype=protein_coding;locus_tag=STER_RS06055;old_locus_tag=STER_1228
1130947	1131387	-	ID=gene-STER_RS06060;Name=STER_RS06060;gbkey=Gene;gene_biotype=protein_coding;locus_tag=STER_RS06060;old_locus_tag=STER_1229
1131390	1132742	-	ID=gene-STER_RS06065;Name=STER_RS06065;gbkey=Gene;gene_biotype=protein_coding;locus_tag=STER_RS06065;old_locus_tag=STER_1230
1132965	1133930	-	ID=gene-STER_RS06070;Name=STER_RS06070;gbkey=Gene;gene_biotype=protein_coding;locus_tag=STER_RS06070;old_locus_tag=STER_1231
1133927	1134778	-	ID=gene-STER_RS06075;Name=STER_RS06075;gbkey=Gene;gene_biotype=protein_coding;locus_tag=STER_RS06075;old_locus_tag=STER_1232
1134824	1134883	+	ID=gene-STER_sCDS_850;Name=STER_sCDS_850
1134880	1136223	+	ID=gene-STER_RS06080;Name=STER_RS06080;gbkey=Gene;gene_biotype=protein_coding;locus_tag=STER_RS06080;old_locus_tag=STER_1233
1136223	1137011	+	ID=gene-STER_RS06085;Name=STER_RS06085;gbkey=Gene;gene_biotype=protein_coding;locus_tag=STER_RS06085;old_locus_tag=STER_1234
1137062	1139617	-	ID=gene-STER_RS06090;Name=STER_RS06090;gbkey=Gene;gene_biotype=protein_coding;locus_tag=STER_RS06090;old_locus_tag=STER_1235
1139614	1140333	-	ID=gene-STER_RS06095;Name=STER_RS06095;gbkey=Gene;gene_biotype=protein_coding;locus_tag=STER_RS06095;old_locus_tag=STER_1236
1140521	1140769	-	ID=gene-STER_RS06100;Name=STER_RS06100;gbkey=Gene;gene_biotype=pseudogene;locus_tag=STER_RS06100;pseudo=true
1140859	1142778	-	ID=gene-STER_RS06105;Name=STER_RS06105;gbkey=Gene;gene_biotype=protein_coding;locus_tag=STER_RS06105;old_locus_tag=STER_1237
1142815	1143450	-	ID=gene-STER_RS06110;Name=STER_RS06110;gbkey=Gene;gene_biotype=protein_coding;locus_tag=STER_RS06110;old_locus_tag=STER_1238
1143548	1144630	+	ID=gene-STER_RS06115;Name=STER_RS06115;gbkey=Gene;gene_biotype=protein_coding;locus_tag=STER_RS06115;old_locus_tag=STER_1239
1144589	1144789	-	ID=gene-STER_RS06120;Name=STER_RS06120;gbkey=Gene;gene_biotype=protein_coding;locus_tag=STER_RS06120;old_locus_tag=STER_1240
1144919	1146352	-	ID=gene-STER_RS06125;Name=STER_RS06125;gbkey=Gene;gene_biotype=protein_coding;locus_tag=STER_RS06125;old_locus_tag=STER_1241
1146571	1148304	-	ID=gene-STER_RS06130;Name=STER_RS06130;gbkey=Gene;gene_biotype=protein_coding;locus_tag=STER_RS06130;old_locus_tag=STER_1242
1148309	1148572	-	ID=gene-STER_RS06135;Name=STER_RS06135;gbkey=Gene;gene_biotype=protein_coding;locus_tag=STER_RS06135;old_locus_tag=STER_1243
1148623	1148694	-	ID=gene-STER_sCDS_269;Name=STER_sCDS_269
1148834	1150009	-	ID=gene-STER_RS06140;Name=STER_RS06140;gbkey=Gene;gene_biotype=protein_coding;locus_tag=STER_RS06140;old_locus_tag=STER_1244
1150025	1151149	-	ID=gene-STER_RS06145;Name=STER_RS06145;gbkey=Gene;gene_biotype=protein_coding;locus_tag=STER_RS06145;old_locus_tag=STER_1245
1151151	1153814	-	ID=gene-STER_RS06150;Name=STER_RS06150;gbkey=Gene;gene_biotype=protein_coding;locus_tag=STER_RS06150;old_locus_tag=STER_1246
1154146	1154370	+	ID=gene-STER_RS06155;Name=STER_RS06155;gbkey=Gene;gene_biotype=protein_coding;locus_tag=STER_RS06155;old_locus_tag=STER_1247
1154416	1154466	+	ID=gene-STER_sCDS_944;Name=STER_sCDS_944
1154457	1156616	+	ID=gene-STER_RS06160;Name=STER_RS06160;gbkey=Gene;gene_biotype=protein_coding;locus_tag=STER_RS06160;old_locus_tag=STER_1248
1156775	1157737	+	ID=gene-STER_RS06165;Name=STER_RS06165;gbkey=Gene;gene_biotype=protein_coding;locus_tag=STER_RS06165;old_locus_tag=STER_1249
1157883	1158349	+	ID=gene-STER_RS10510;Name=STER_RS10510;end_range=1158349,.;gbkey=Gene;gene_biotype=pseudogene;locus_tag=STER_RS10510;partial=true;pseudo=true
1158137	1158259	+	ID=gene-STER_sCDS_549;Name=STER_sCDS_549
1158143	1158223	-	ID=gene-STER_sCDS_227;Name=STER_sCDS_227
1158352	1158816	+	ID=gene-STER_RS06175;Name=STER_RS06175;gbkey=Gene;gene_biotype=protein_coding;locus_tag=STER_RS06175
1158809	1158862	+	ID=gene-STER_sCDS_917;Name=STER_sCDS_917
1158905	1159270	+	ID=gene-STER_RS06180;Name=STER_RS06180;gbkey=Gene;gene_biotype=protein_coding;locus_tag=STER_RS06180
1159458	1159514	-	ID=gene-STER_sCDS_374;Name=STER_sCDS_374
1159535	1160503	-	ID=gene-STER_RS06185;Name=STER_RS06185;gbkey=Gene;gene_biotype=protein_coding;locus_tag=STER_RS06185;old_locus_tag=STER_1253
1160617	1161018	-	ID=gene-STER_RS06190;Name=STER_RS06190;gbkey=Gene;gene_biotype=protein_coding;locus_tag=STER_RS06190;old_locus_tag=STER_1254
1160975	1161031	-	ID=gene-STER_sCDS_375;Name=STER_sCDS_375
1161055	1161816	-	ID=gene-STER_RS06195;Name=STER_RS06195;gbkey=Gene;gene_biotype=protein_coding;locus_tag=STER_RS06195;old_locus_tag=STER_1255
1161831	1164284	-	ID=gene-STER_RS06200;Name=STER_RS06200;gbkey=Gene;gene_biotype=protein_coding;locus_tag=STER_RS06200;old_locus_tag=STER_1256
1164503	1165489	+	ID=gene-STER_RS06205;Name=STER_RS06205;gbkey=Gene;gene_biotype=protein_coding;locus_tag=STER_RS06205;old_locus_tag=STER_1257
1165582	1166955	-	ID=gene-STER_RS06210;Name=STER_RS06210;gbkey=Gene;gene_biotype=protein_coding;locus_tag=STER_RS06210;old_locus_tag=STER_1258
1167271	1168809	-	ID=gene-STER_RS06215;Name=STER_RS06215;gbkey=Gene;gene_biotype=protein_coding;locus_tag=STER_RS06215;old_locus_tag=STER_1259
1168797	1168856	-	ID=gene-STER_sCDS_352;Name=STER_sCDS_352
1168948	1169478	-	ID=gene-STER_RS06220;Name=STER_RS06220;gbkey=Gene;gene_biotype=protein_coding;locus_tag=STER_RS06220;old_locus_tag=STER_1260
1169468	1170022	-	ID=gene-STER_RS06225;Name=STER_RS06225;gbkey=Gene;gene_biotype=protein_coding;locus_tag=STER_RS06225
1170000	1170326	-	ID=gene-STER_RS06230;Name=STER_RS06230;gbkey=Gene;gene_biotype=protein_coding;locus_tag=STER_RS06230
1170327	1170836	-	ID=gene-STER_RS06235;Name=STER_RS06235;gbkey=Gene;gene_biotype=protein_coding;locus_tag=STER_RS06235;old_locus_tag=STER_1262
1170974	1171504	-	ID=gene-STER_RS06240;Name=STER_RS06240;gbkey=Gene;gene_biotype=protein_coding;locus_tag=STER_RS06240;old_locus_tag=STER_1263
1171662	1172927	+	ID=gene-STER_RS06245;Name=STER_RS06245;gbkey=Gene;gene_biotype=protein_coding;locus_tag=STER_RS06245;old_locus_tag=STER_1264
1172971	1173309	-	ID=gene-STER_RS06250;Name=STER_RS06250;gbkey=Gene;gene_biotype=protein_coding;locus_tag=STER_RS06250
1173400	1173705	-	ID=gene-STER_RS10515;Name=STER_RS10515;gbkey=Gene;gene_biotype=pseudogene;locus_tag=STER_RS10515;pseudo=true
1173738	1173974	-	ID=gene-STER_RS06255;Name=STER_RS06255;gbkey=Gene;gene_biotype=protein_coding;locus_tag=STER_RS06255;old_locus_tag=STER_1266
1174041	1176449	-	ID=gene-STER_RS06260;Name=STER_RS06260;gbkey=Gene;gene_biotype=protein_coding;locus_tag=STER_RS06260;old_locus_tag=STER_1267
1176504	1176626	-	ID=gene-STER_sCDS_091;Name=STER_sCDS_091
1176702	1176755	+	ID=gene-STER_sCDS_918;Name=STER_sCDS_918
1176709	1176774	-	ID=gene-STER_sCDS_309;Name=STER_sCDS_309
1176750	1177268	-	ID=gene-STER_RS06265;Name=STER_RS06265;gbkey=Gene;gene_biotype=protein_coding;locus_tag=STER_RS06265;old_locus_tag=STER_1269
1177285	1178328	-	ID=gene-STER_RS06270;Name=STER_RS06270;gbkey=Gene;gene_biotype=protein_coding;locus_tag=STER_RS06270;old_locus_tag=STER_1270
1178298	1178535	-	ID=gene-STER_RS10520;Name=STER_RS10520;gbkey=Gene;gene_biotype=pseudogene;locus_tag=STER_RS10520;pseudo=true
1178950	1182483	-	ID=gene-STER_RS06275;Name=STER_RS06275;gbkey=Gene;gene_biotype=protein_coding;locus_tag=STER_RS06275;old_locus_tag=STER_1271
1182486	1183175	-	ID=gene-STER_RS06280;Name=STER_RS06280;gbkey=Gene;gene_biotype=protein_coding;locus_tag=STER_RS06280;old_locus_tag=STER_1272
1183235	1183300	+	ID=gene-STER_sCDS_805;Name=STER_sCDS_805
1183332	1184267	-	ID=gene-STER_RS06285;Name=STER_RS06285;gbkey=Gene;gene_biotype=protein_coding;locus_tag=STER_RS06285;old_locus_tag=STER_1273
1184410	1184502	+	ID=gene-STER_sCDS_646;Name=STER_sCDS_646
1184487	1184540	+	ID=gene-STER_sCDS_919;Name=STER_sCDS_919
1184515	1184589	+	ID=gene-STER_sCDS_745;Name=STER_sCDS_745
1184605	1185681	-	ID=gene-STER_RS06290;Name=STER_RS06290;gbkey=Gene;gene_biotype=protein_coding;locus_tag=STER_RS06290;old_locus_tag=STER_1274
1185741	1185818	-	ID=gene-STER_sCDS_241;Name=STER_sCDS_241
1186016	1186534	-	ID=gene-STER_RS06295;Name=STER_RS06295;gbkey=Gene;gene_biotype=protein_coding;locus_tag=STER_RS06295;old_locus_tag=STER_1275
1186500	1186556	-	ID=gene-STER_sCDS_376;Name=STER_sCDS_376
1186724	1186771	-	ID=gene-STER_sCDS_440;Name=STER_sCDS_440
1186810	1187322	-	ID=gene-STER_RS06300;Name=STER_RS06300;gbkey=Gene;gene_biotype=protein_coding;locus_tag=STER_RS06300;old_locus_tag=STER_1276
1187482	1188290	+	ID=gene-STER_RS10525;Name=STER_RS10525;gbkey=Gene;gene_biotype=pseudogene;locus_tag=STER_RS10525;pseudo=true
1187819	1187866	+	ID=gene-STER_sCDS_976;Name=STER_sCDS_976
1187940	1188023	+	ID=gene-STER_sCDS_695;Name=STER_sCDS_695
1188033	1188101	-	ID=gene-STER_sCDS_291;Name=STER_sCDS_291
1188138	1188305	-	ID=gene-STER_sCDS_019;Name=STER_sCDS_019
1188376	1189827	-	ID=gene-STER_RS06315;Name=STER_RS06315;gbkey=Gene;gene_biotype=protein_coding;locus_tag=STER_RS06315;old_locus_tag=STER_1279
1189851	1189949	-	ID=gene-STER_sCDS_156;Name=STER_sCDS_156
1190015	1191802	-	ID=gene-STER_RS06320;Name=STER_RS06320;gbkey=Gene;gene_biotype=protein_coding;locus_tag=STER_RS06320;old_locus_tag=STER_1280
1191807	1191857	-	ID=gene-STER_sCDS_417;Name=STER_sCDS_417
1191862	1192557	-	ID=gene-STER_RS06325;Name=STER_RS06325;gbkey=Gene;gene_biotype=protein_coding;locus_tag=STER_RS06325;old_locus_tag=STER_1281
1192585	1192647	-	ID=gene-STER_sCDS_331;Name=STER_sCDS_331
1192835	1193506	+	ID=gene-STER_RS06330;Name=STER_RS06330;gbkey=Gene;gene_biotype=protein_coding;locus_tag=STER_RS06330;old_locus_tag=STER_1282
1193519	1194388	+	ID=gene-STER_RS06335;Name=STER_RS06335;gbkey=Gene;gene_biotype=protein_coding;locus_tag=STER_RS06335;old_locus_tag=STER_1283
1194596	1194795	+	ID=gene-STER_RS10530;Name=STER_RS10530;end_range=1194795,.;gbkey=Gene;gene_biotype=pseudogene;locus_tag=STER_RS10530;partial=true;pseudo=true
1194794	1194856	+	ID=gene-STER_sCDS_825;Name=STER_sCDS_825
1194936	1194983	-	ID=gene-STER_sCDS_441;Name=STER_sCDS_441
1195112	1195681	-	ID=gene-STER_RS06340;Name=STER_RS06340;gbkey=Gene;gene_biotype=protein_coding;locus_tag=STER_RS06340;old_locus_tag=STER_1284
1195824	1196608	-	ID=gene-STER_RS06345;Name=STER_RS06345;gbkey=Gene;gene_biotype=pseudogene;locus_tag=STER_RS06345;old_locus_tag=STER_1285;pseudo=true
1196610	1197426	-	ID=gene-STER_RS06350;Name=STER_RS06350;gbkey=Gene;gene_biotype=pseudogene;locus_tag=STER_RS06350;old_locus_tag=STER_1286;pseudo=true
1197428	1198282	-	ID=gene-STER_RS06355;Name=STER_RS06355;gbkey=Gene;gene_biotype=pseudogene;locus_tag=STER_RS06355;pseudo=true
1197845	1198012	-	ID=gene-STER_sCDS_020;Name=STER_sCDS_020
1198309	1198416	-	ID=gene-STER_sCDS_134;Name=STER_sCDS_134
1198379	1198426	-	ID=gene-STER_sCDS_442;Name=STER_sCDS_442
1198641	1198745	+	ID=gene-STER_sCDS_599;Name=STER_sCDS_599
1198704	1198796	-	ID=gene-STER_sCDS_180;Name=STER_sCDS_180
1198824	1199426	-	ID=gene-STER_RS06360;Name=STER_RS06360;gbkey=Gene;gene_biotype=protein_coding;locus_tag=STER_RS06360;old_locus_tag=STER_1290
1199423	1200517	-	ID=gene-STER_RS06365;Name=STER_RS06365;gbkey=Gene;gene_biotype=protein_coding;locus_tag=STER_RS06365;old_locus_tag=STER_1291
1200510	1201247	-	ID=gene-STER_RS06370;Name=STER_RS06370;gbkey=Gene;gene_biotype=protein_coding;locus_tag=STER_RS06370;old_locus_tag=STER_1292
1201244	1202125	-	ID=gene-STER_RS06375;Name=STER_RS06375;gbkey=Gene;gene_biotype=protein_coding;locus_tag=STER_RS06375;old_locus_tag=STER_1293
1202118	1202297	-	ID=gene-STER_RS06380;Name=STER_RS06380;gbkey=Gene;gene_biotype=protein_coding;locus_tag=STER_RS06380;old_locus_tag=STER_1294
1202308	1202517	-	ID=gene-STER_RS06385;Name=STER_RS06385;gbkey=Gene;gene_biotype=protein_coding;locus_tag=STER_RS06385;old_locus_tag=STER_1295
1202668	1202934	-	ID=gene-STER_RS06390;Name=STER_RS06390;end_range=1202934,.;gbkey=Gene;gene_biotype=pseudogene;locus_tag=STER_RS06390;partial=true;pseudo=true
1202925	1203152	-	ID=gene-STER_RS10535;Name=STER_RS10535;end_range=1203152,.;gbkey=Gene;gene_biotype=pseudogene;locus_tag=STER_RS10535;partial=true;pseudo=true;start_range=.,1202925
1203195	1203290	-	ID=gene-STER_sCDS_172;Name=STER_sCDS_172
1203277	1204506	-	ID=gene-STER_RS06395;Name=STER_RS06395;gbkey=Gene;gene_biotype=protein_coding;locus_tag=STER_RS06395;old_locus_tag=STER_1296
1204484	1206817	-	ID=gene-STER_RS06400;Name=STER_RS06400;gbkey=Gene;gene_biotype=protein_coding;locus_tag=STER_RS06400;old_locus_tag=STER_1297
1206867	1206920	-	ID=gene-STER_sCDS_398;Name=STER_sCDS_398
1206895	1206960	-	ID=gene-STER_sCDS_310;Name=STER_sCDS_310
1207133	1207213	+	ID=gene-STER_sCDS_714;Name=STER_sCDS_714
1207191	1208066	-	ID=gene-STER_RS06405;Name=STER_RS06405;gbkey=Gene;gene_biotype=protein_coding;locus_tag=STER_RS06405;old_locus_tag=STER_1299
1208244	1208600	-	ID=gene-STER_RS06410;Name=STER_RS06410;gbkey=Gene;gene_biotype=protein_coding;locus_tag=STER_RS06410;old_locus_tag=STER_1300
1208600	1208884	-	ID=gene-STER_RS06415;Name=STER_RS06415;gbkey=Gene;gene_biotype=protein_coding;locus_tag=STER_RS06415;old_locus_tag=STER_1301
1208908	1208967	-	ID=gene-STER_sCDS_353;Name=STER_sCDS_353
1209024	1209683	-	ID=gene-STER_RS06420;Name=STER_RS06420;gbkey=Gene;gene_biotype=protein_coding;locus_tag=STER_RS06420;old_locus_tag=STER_1302
1209758	1209958	-	ID=gene-STER_RS06425;Name=STER_RS06425;gbkey=Gene;gene_biotype=pseudogene;locus_tag=STER_RS06425;partial=true;pseudo=true;start_range=.,1209758
1210029	1210706	-	ID=gene-STER_RS06430;Name=STER_RS06430;gbkey=Gene;gene_biotype=protein_coding;locus_tag=STER_RS06430;old_locus_tag=STER_1304
1210845	1211510	-	ID=gene-STER_RS06435;Name=STER_RS06435;gbkey=Gene;gene_biotype=protein_coding;locus_tag=STER_RS06435;old_locus_tag=STER_1305
1211497	1212018	-	ID=gene-STER_RS06440;Name=STER_RS06440;gbkey=Gene;gene_biotype=protein_coding;locus_tag=STER_RS06440;old_locus_tag=STER_1306
1212103	1214103	-	ID=gene-STER_RS06445;Name=STER_RS06445;gbkey=Gene;gene_biotype=protein_coding;locus_tag=STER_RS06445;old_locus_tag=STER_1307
1214105	1214863	-	ID=gene-STER_RS06450;Name=STER_RS06450;gbkey=Gene;gene_biotype=protein_coding;locus_tag=STER_RS06450;old_locus_tag=STER_1308
1215008	1215979	-	ID=gene-STER_RS06455;Name=STER_RS06455;gbkey=Gene;gene_biotype=protein_coding;locus_tag=STER_RS06455;old_locus_tag=STER_1309
1215972	1216652	-	ID=gene-STER_RS06460;Name=STER_RS06460;gbkey=Gene;gene_biotype=protein_coding;locus_tag=STER_RS06460;old_locus_tag=STER_1310
1216810	1216857	-	ID=gene-STER_sCDS_443;Name=STER_sCDS_443
1216857	1216952	+	ID=id-NC_008532.1:1216857..1216952;Dbxref=RFAM:RF00167;Note=purine riboswitch;bound_moiety=guanine and/or adenine;gbkey=regulatory;inference=COORDINATES: profile:INFERNAL:1.1.1;regulatory_class=riboswitch
1216864	1216929	+	ID=gene-STER_sCDS_806;Name=STER_sCDS_806
1216873	1216953	-	ID=gene-STER_sCDS_228;Name=STER_sCDS_228
1216883	1216939	+	ID=gene-STER_sCDS_880;Name=STER_sCDS_880
1217096	1217676	+	ID=gene-STER_RS06465;Name=STER_RS06465;gbkey=Gene;gene_biotype=pseudogene;locus_tag=STER_RS06465;pseudo=true
1217676	1217768	+	ID=gene-STER_sCDS_647;Name=STER_sCDS_647
1217765	1218217	+	ID=gene-STER_RS06470;Name=STER_RS06470;gbkey=Gene;gene_biotype=protein_coding;locus_tag=STER_RS06470
1218239	1218943	+	ID=gene-STER_RS06475;Name=STER_RS06475;gbkey=Gene;gene_biotype=protein_coding;locus_tag=STER_RS06475
1219071	1220420	+	ID=gene-STER_RS06480;Name=STER_RS06480;gbkey=Gene;gene_biotype=protein_coding;locus_tag=STER_RS06480;old_locus_tag=STER_1313
1220544	1220606	+	ID=gene-STER_sCDS_826;Name=STER_sCDS_826
1220785	1221735	-	ID=gene-STER_RS06485;Name=STER_RS06485;gbkey=Gene;gene_biotype=protein_coding;locus_tag=STER_RS06485;old_locus_tag=STER_1314
1221719	1221766	-	ID=gene-STER_sCDS_444;Name=STER_sCDS_444
1221776	1221859	-	ID=gene-STER_sCDS_212;Name=STER_sCDS_212
1221872	1223200	-	ID=gene-STER_RS06490;Name=STER_RS06490;gbkey=Gene;gene_biotype=protein_coding;locus_tag=STER_RS06490;old_locus_tag=STER_1315
1223414	1224137	-	ID=gene-STER_RS10540;Name=STER_RS10540;gbkey=Gene;gene_biotype=pseudogene;locus_tag=STER_RS10540;old_locus_tag=STER_1316;pseudo=true
1224088	1224171	-	ID=gene-STER_sCDS_213;Name=STER_sCDS_213
1224113	1224190	+	ID=gene-STER_RS10545;Name=STER_RS10545;gbkey=Gene;gene_biotype=pseudogene;locus_tag=STER_RS10545;partial=true;pseudo=true;start_range=.,1224113
1224258	1224452	+	ID=gene-STER_RS06505;Name=STER_RS06505;gbkey=Gene;gene_biotype=protein_coding;locus_tag=STER_RS06505;old_locus_tag=STER_1317
1224519	1224721	-	ID=gene-STER_RS10550;Name=STER_RS10550;end_range=1224721,.;gbkey=Gene;gene_biotype=pseudogene;locus_tag=STER_RS10550;partial=true;pseudo=true
1224689	1224793	-	ID=gene-STER_sCDS_143;Name=STER_sCDS_143
1224765	1224830	-	ID=gene-STER_sCDS_311;Name=STER_sCDS_311
1224858	1224908	+	ID=gene-STER_sCDS_945;Name=STER_sCDS_945
1224905	1224991	-	ID=gene-STER_sCDS_204;Name=STER_sCDS_204
1225002	1225243	-	ID=gene-STER_RS10555;Name=STER_RS10555;gbkey=Gene;gene_biotype=pseudogene;locus_tag=STER_RS10555;pseudo=true
1225073	1225138	-	ID=gene-STER_sCDS_312;Name=STER_sCDS_312
1225323	1226708	-	ID=gene-STER_RS06510;Name=STER_RS06510;gbkey=Gene;gene_biotype=protein_coding;locus_tag=STER_RS06510;old_locus_tag=STER_1318
1226772	1226948	-	ID=gene-STER_sCDS_008;Name=STER_sCDS_008
1227134	1227736	-	ID=gene-STER_RS06515;Name=STER_RS06515;gbkey=Gene;gene_biotype=protein_coding;locus_tag=STER_RS06515;old_locus_tag=STER_1319
1227916	1228734	-	ID=gene-STER_RS06520;Name=STER_RS06520;gbkey=Gene;gene_biotype=protein_coding;locus_tag=STER_RS06520;old_locus_tag=STER_1320
1228869	1229318	-	ID=gene-STER_RS06525;Name=STER_RS06525;gbkey=Gene;gene_biotype=protein_coding;locus_tag=STER_RS06525;old_locus_tag=STER_1321
1229501	1230364	-	ID=gene-STER_RS06530;Name=STER_RS06530;gbkey=Gene;gene_biotype=protein_coding;locus_tag=STER_RS06530;old_locus_tag=STER_1322
1230351	1231643	-	ID=gene-STER_RS06535;Name=STER_RS06535;gbkey=Gene;gene_biotype=protein_coding;locus_tag=STER_RS06535;old_locus_tag=STER_1323
1231832	1232464	-	ID=gene-STER_RS06540;Name=STER_RS06540;gbkey=Gene;gene_biotype=protein_coding;locus_tag=STER_RS06540;old_locus_tag=STER_1324
1232557	1233243	-	ID=gene-STER_RS06545;Name=STER_RS06545;gbkey=Gene;gene_biotype=protein_coding;locus_tag=STER_RS06545;old_locus_tag=STER_1325
1233308	1234150	-	ID=gene-STER_RS06550;Name=STER_RS06550;gbkey=Gene;gene_biotype=protein_coding;locus_tag=STER_RS06550;old_locus_tag=STER_1326
1234283	1234880	-	ID=gene-STER_RS06555;Name=STER_RS06555;end_range=1234880,.;gbkey=Gene;gene_biotype=pseudogene;locus_tag=STER_RS06555;partial=true;pseudo=true
1234990	1235115	-	ID=gene-STER_sCDS_083;Name=STER_sCDS_083
1235149	1235925	-	ID=gene-STER_RS06560;Name=STER_RS06560;gbkey=Gene;gene_biotype=protein_coding;locus_tag=STER_RS06560;old_locus_tag=STER_1329
1235928	1240316	-	ID=gene-STER_RS06565;Name=STER_RS06565;gbkey=Gene;gene_biotype=protein_coding;locus_tag=STER_RS06565;old_locus_tag=STER_1330
1240323	1240997	-	ID=gene-STER_RS06570;Name=STER_RS06570;gbkey=Gene;gene_biotype=protein_coding;locus_tag=STER_RS06570;old_locus_tag=STER_1331
1241149	1241211	-	ID=gene-STER_sCDS_332;Name=STER_sCDS_332
1241159	1241224	-	ID=gene-STER_sCDS_313;Name=STER_sCDS_313
1241258	1242742	+	ID=gene-STER_RS06575;Name=STER_RS06575;gbkey=Gene;gene_biotype=protein_coding;locus_tag=STER_RS06575;old_locus_tag=STER_1332
1242962	1243306	-	ID=gene-STER_RS06580;Name=STER_RS06580;gbkey=Gene;gene_biotype=protein_coding;locus_tag=STER_RS06580;old_locus_tag=STER_1333
1243566	1243829	+	ID=gene-STER_RS10560;Name=STER_RS10560;gbkey=Gene;gene_biotype=protein_coding;locus_tag=STER_RS10560
1243921	1244016	+	ID=gene-STER_sCDS_632;Name=STER_sCDS_632
1244019	1244672	-	ID=gene-STER_RS10565;Name=STER_RS10565;gbkey=Gene;gene_biotype=pseudogene;locus_tag=STER_RS10565;old_locus_tag=STER_1335;pseudo=true
1244752	1245207	-	ID=gene-STER_RS06595;Name=STER_RS06595;gbkey=Gene;gene_biotype=protein_coding;locus_tag=STER_RS06595;old_locus_tag=STER_1336
1245252	1245335	+	ID=gene-STER_sCDS_696;Name=STER_sCDS_696
1245380	1245463	+	ID=gene-STER_sCDS_697;Name=STER_sCDS_697
1245509	1245868	-	ID=gene-STER_RS06605;Name=STER_RS06605;gbkey=Gene;gene_biotype=protein_coding;locus_tag=STER_RS06605;old_locus_tag=STER_1338
1245865	1247280	-	ID=gene-STER_RS06610;Name=STER_RS06610;gbkey=Gene;gene_biotype=protein_coding;locus_tag=STER_RS06610;old_locus_tag=STER_1339
1247432	1247701	-	ID=gene-STER_RS06615;Name=STER_RS06615;gbkey=Gene;gene_biotype=protein_coding;locus_tag=STER_RS06615;old_locus_tag=STER_1340
1247829	1248017	-	ID=gene-STER_RS06620;Name=STER_RS06620;gbkey=Gene;gene_biotype=protein_coding;locus_tag=STER_RS06620;old_locus_tag=STER_1341
1248022	1248141	-	ID=gene-STER_sCDS_101;Name=STER_sCDS_101
1248255	1248542	+	ID=gene-STER_RS06625;Name=STER_RS06625;gbkey=Gene;gene_biotype=protein_coding;locus_tag=STER_RS06625;old_locus_tag=STER_1342
1248550	1248600	+	ID=gene-STER_sCDS_946;Name=STER_sCDS_946
1248576	1248716	+	ID=gene-STER_sCDS_521;Name=STER_sCDS_521
1248791	1249039	+	ID=gene-STER_RS06630;Name=STER_RS06630;gbkey=Gene;gene_biotype=protein_coding;locus_tag=STER_RS06630;old_locus_tag=STER_1343
1249250	1249867	+	ID=gene-STER_RS06635;Name=STER_RS06635;gbkey=Gene;gene_biotype=protein_coding;locus_tag=STER_RS06635;old_locus_tag=STER_1344
1250153	1250245	+	ID=gene-STER_sCDS_648;Name=STER_sCDS_648
1250208	1250567	-	ID=gene-STER_RS06640;Name=STER_RS06640;gbkey=Gene;gene_biotype=protein_coding;locus_tag=STER_RS06640;old_locus_tag=STER_1345
1250599	1250655	-	ID=gene-STER_sCDS_377;Name=STER_sCDS_377
1250670	1250735	-	ID=gene-STER_sCDS_314;Name=STER_sCDS_314
1250726	1250797	-	ID=gene-STER_sCDS_270;Name=STER_sCDS_270
1250797	1250995	-	ID=gene-STER_RS10570;Name=STER_RS10570;gbkey=Gene;gene_biotype=pseudogene;locus_tag=STER_RS10570;pseudo=true
1251126	1253219	-	ID=gene-STER_RS06645;Name=STER_RS06645;gbkey=Gene;gene_biotype=protein_coding;locus_tag=STER_RS06645;old_locus_tag=STER_1346
1253510	1253560	+	ID=gene-STER_sCDS_947;Name=STER_sCDS_947
1253734	1253796	+	ID=gene-STER_sCDS_827;Name=STER_sCDS_827
1253867	1254913	+	ID=gene-STER_RS06650;Name=STER_RS06650;gbkey=Gene;gene_biotype=protein_coding;locus_tag=STER_RS06650;old_locus_tag=STER_1347
1254918	1255592	+	ID=gene-STER_RS06655;Name=STER_RS06655;gbkey=Gene;gene_biotype=protein_coding;locus_tag=STER_RS06655;old_locus_tag=STER_1348
1255722	1255835	+	ID=gene-STER_sCDS_566;Name=STER_sCDS_566
1256064	1256165	+	ID=gene-STER_sCDS_613;Name=STER_sCDS_613
1256228	1256353	+	ID=gene-STER_sCDS_543;Name=STER_sCDS_543
1256331	1256390	+	ID=gene-STER_sCDS_851;Name=STER_sCDS_851
1256335	1256604	+	ID=gene-STER_RS06660;Name=STER_RS06660;gbkey=Gene;gene_biotype=protein_coding;locus_tag=STER_RS06660;old_locus_tag=STER_1350
1256764	1257063	+	ID=gene-STER_RS06665;Name=STER_RS06665;gbkey=Gene;gene_biotype=protein_coding;locus_tag=STER_RS06665;old_locus_tag=STER_1351
1257163	1258074	-	ID=gene-STER_RS06670;Name=STER_RS06670;gbkey=Gene;gene_biotype=protein_coding;locus_tag=STER_RS06670;old_locus_tag=STER_1352
1258071	1258393	-	ID=gene-STER_RS06675;Name=STER_RS06675;gbkey=Gene;gene_biotype=pseudogene;locus_tag=STER_RS06675;pseudo=true
1258390	1258992	-	ID=gene-STER_RS06680;Name=STER_RS06680;gbkey=Gene;gene_biotype=protein_coding;locus_tag=STER_RS06680
1259086	1260177	-	ID=gene-STER_RS06685;Name=STER_RS06685;gbkey=Gene;gene_biotype=protein_coding;locus_tag=STER_RS06685;old_locus_tag=STER_1355
1260174	1261493	-	ID=gene-STER_RS06690;Name=STER_RS06690;gbkey=Gene;gene_biotype=protein_coding;locus_tag=STER_RS06690;old_locus_tag=STER_1356
1261563	1261655	-	ID=gene-STER_RS10575;Name=STER_RS10575;gbkey=Gene;gene_biotype=protein_coding;locus_tag=STER_RS10575;old_locus_tag=STER_1357
1261738	1262598	-	ID=gene-STER_RS06695;Name=STER_RS06695;gbkey=Gene;gene_biotype=protein_coding;locus_tag=STER_RS06695;old_locus_tag=STER_1358
1262689	1262760	+	ID=gene-STER_sCDS_768;Name=STER_sCDS_768
1262782	1262832	-	ID=gene-STER_sCDS_418;Name=STER_sCDS_418
1262838	1264177	-	ID=gene-STER_RS10580;Name=STER_RS10580;gbkey=Gene;gene_biotype=pseudogene;locus_tag=STER_RS10580;pseudo=true
1264413	1264571	-	ID=gene-STER_sCDS_031;Name=STER_sCDS_031
1264583	1264714	-	ID=gene-STER_sCDS_075;Name=STER_sCDS_075
1264724	1265356	-	ID=gene-STER_RS06710;Name=STER_RS06710;gbkey=Gene;gene_biotype=pseudogene;locus_tag=STER_RS06710;pseudo=true
1264867	1264917	-	ID=gene-STER_sCDS_419;Name=STER_sCDS_419
1265369	1265506	-	ID=gene-STER_sCDS_063;Name=STER_sCDS_063
1265636	1268815	-	ID=gene-STER_RS06715;Name=STER_RS06715;gbkey=Gene;gene_biotype=protein_coding;locus_tag=STER_RS06715;old_locus_tag=STER_1364
1268812	1270020	-	ID=gene-STER_RS06720;Name=STER_RS06720;gbkey=Gene;gene_biotype=protein_coding;locus_tag=STER_RS06720;old_locus_tag=STER_1365
1270117	1270293	-	ID=gene-STER_RS10585;Name=STER_RS10585;gbkey=Gene;gene_biotype=protein_coding;locus_tag=STER_RS10585
1270692	1270775	-	ID=gene-STER_sCDS_214;Name=STER_sCDS_214
1270875	1273955	-	ID=gene-STER_RS06725;Name=STER_RS06725;gbkey=Gene;gene_biotype=protein_coding;locus_tag=STER_RS06725;old_locus_tag=STER_1366
1273959	1275863	-	ID=gene-STER_RS06730;Name=STER_RS06730;gbkey=Gene;gene_biotype=protein_coding;locus_tag=STER_RS06730;old_locus_tag=STER_1367
1275966	1277012	-	ID=gene-STER_RS06735;Name=STER_RS06735;gbkey=Gene;gene_biotype=protein_coding;locus_tag=STER_RS06735;old_locus_tag=STER_1368
1277082	1278083	-	ID=gene-STER_RS06740;Name=STER_RS06740;gbkey=Gene;gene_biotype=protein_coding;locus_tag=STER_RS06740;old_locus_tag=STER_1369
1278113	1279594	-	ID=gene-STER_RS06745;Name=STER_RS06745;gbkey=Gene;gene_biotype=protein_coding;locus_tag=STER_RS06745;old_locus_tag=STER_1370
1279614	1280780	-	ID=gene-STER_RS06750;Name=STER_RS06750;gbkey=Gene;gene_biotype=protein_coding;locus_tag=STER_RS06750;old_locus_tag=STER_1371
1280923	1281918	+	ID=gene-STER_RS06755;Name=STER_RS06755;gbkey=Gene;gene_biotype=protein_coding;locus_tag=STER_RS06755;old_locus_tag=STER_1372
1281942	1282031	-	ID=gene-STER_sCDS_187;Name=STER_sCDS_187
1282398	1282755	-	ID=gene-STER_RS10590;Name=STER_RS10590;gbkey=Gene;gene_biotype=pseudogene;locus_tag=STER_RS10590;pseudo=true
1282713	1282901	-	ID=gene-STER_RS06765;Name=STER_RS06765;gbkey=Gene;gene_biotype=protein_coding;locus_tag=STER_RS06765
1282908	1282988	-	ID=gene-STER_sCDS_229;Name=STER_sCDS_229
1283023	1283070	-	ID=gene-STER_sCDS_445;Name=STER_sCDS_445
1283074	1284369	-	ID=gene-STER_RS06770;Name=STER_RS06770;gbkey=Gene;gene_biotype=protein_coding;locus_tag=STER_RS06770
1284410	1284568	-	ID=gene-STER_sCDS_032;Name=STER_sCDS_032
1284599	1284850	-	ID=gene-STER_RS10595;Name=STER_RS10595;gbkey=Gene;gene_biotype=protein_coding;locus_tag=STER_RS10595
1285044	1285325	+	ID=gene-STER_RS06775;Name=STER_RS06775;gbkey=Gene;gene_biotype=protein_coding;locus_tag=STER_RS06775
1285380	1285973	-	ID=gene-STER_RS10600;Name=STER_RS10600;end_range=1285973,.;gbkey=Gene;gene_biotype=pseudogene;locus_tag=STER_RS10600;old_locus_tag=STER_1378;partial=true;pseudo=true
1285980	1286170	-	ID=gene-STER_RS06785;Name=STER_RS06785;gbkey=Gene;gene_biotype=pseudogene;locus_tag=STER_RS06785;partial=true;pseudo=true;start_range=.,1285980
1286774	1286827	-	ID=gene-STER_sCDS_401;Name=STER_sCDS_401
1286922	1289186	+	ID=gene-STER_RS06790;Name=STER_RS06790;gbkey=Gene;gene_biotype=protein_coding;locus_tag=STER_RS06790;old_locus_tag=STER_1379
1289339	1290372	+	ID=gene-STER_RS10605;Name=STER_RS10605;gbkey=Gene;gene_biotype=pseudogene;locus_tag=STER_RS10605;pseudo=true
1289905	1289952	+	ID=gene-STER_sCDS_977;Name=STER_sCDS_977
[truncated: 874 more rows]
