# Supplementary material for: Export of Rgg Quorum Sensing Peptides is Mediated by the PptAB ABC Transporter in Streptococcus Thermophilus Strain LMD-9
Source: Genes (Basel). 2020 Sep 19;11(9):1096. doi: 10.3390/genes11091096 (PMC7564271; doi:10.3390/genes11091096)
Supplement: Supplementary file 1 [file genes-11-01096-s001.zip › Supplementary Table S5 S6_VF.xlsx]

## Sheet: Bilan Papier (2)
Table S5
Genes significantly upregulated in the TIL1560 strain (comR::aphA3) versus in the TIL1561 strain (comR::aphA3 Δeep) (positively controlled by Eep)
Locus tag	Old locus tag	Fold change	TIL1560*	TIL1561*	Start	Stop	Strand	Gene name	Protein length	Description
eep
STER_RS01205	STER_0246	3132.12	27475.9	9	209010	210272	+	rsep	420	RIP metalloprotease RseP
Cluster STER_RS04380-STER_RS04390
STER_RS04380	STER_0885	4.1847	2744.99	656	817570	818481	+		303	cysteine synthase family protein
STER_RS04385	STER_0886	4.42851	4106.45	927.637	818503	819687	+		394	aminotransferase class V-fold PLP-dependent enzyme
STER_RS04390	STER_0887	4.48146	1833.07	409.283	819629	820210	+		193	serine acetyltransferase
Locus sCDS_265/Ster_RS04620
STER_sCDS_265	STER_0933	NR	21	5	864863	864934	-	shp265	23
STER_RS04620	STER_0934	NR	1306	1279	865021	865878	+	rgg4620	285	MutR family transcriptional regulator
STER_RS04625	STER_0935	3.13724	4267	1360	865938	866738	+		266	Fe-S oxidoreductase
STER_sCDS_510		3.77816	1065	281	866798	866947	+		49
STER_sCDS_661		2.78822	378	135	867030	867119	+		29
STER_RS04630	STER_0937	2.72712	3321	1217	867149	868246	+	-	365	radical SAM protein
STER_RS04635	STER_0938	2.7273	1881	689	868243	868986	+	-	247	arginase family protein
STER_RS04640	STER_0939	2.30248	3802	1651	868993	870165	+	-	390	MFS transporter
Locus shp/rgg1299
STER_sCDS_180		2.27676	99	43	1198704	1198796	-		30
STER_RS06360	STER_1290	1.97394	646	327	1198824	1199426	-		200	response regulator transcription factor
STER_RS06365	STER_1291	1.8909	1210	640	1199423	1200517	-		364	sensor histidine kinase
STER_RS06370	STER_1292	10.7954	542	50	1200510	1201247	-		245	ABC transporter permease
STER_RS06375	STER_1293	16.5441	586	35	1201244	1202125	-		293	MULTISPECIES: ABC transporter ATP-binding protein
STER_RS06380	STER_1294	9.44817	120	13	1202118	1202297	-		59	hypothetical protein
STER_RS06385	STER_1295	17.2892	196	11	1202308	1202517	-		69	hypothetical protein
STER_RS06390		ND	ND	ND	1202668	1202934	-		87	hypothetical protein (incomplete)
STER_RS10535		ND	ND	ND	1202925	1203152	-		74	hypothetical protein (incomplete)
STER_sCDS_172		71.4392	9548.77	133	1203195	1203290	-		31
STER_RS06395	STER_1296	81.4891	100338	1231.26	1203277	1204506	-		409	MFS transporter permease
STER_RS06400	STER_1297	67.8459	210708	3105.38	1204484	1206817	-		777	oligoendopeptidase F
STER_sCDS_398		80.0495	105	1	1206867	1206920	-		17
STER_sCDS_310		NR	1	0	1206895	1206960	-		21
STER_sCDS_714	STER_1298	88.2781	1091	12	1207133	1207213	+	shp1299	26
STER_RS06405	STER_1299	NR	994	938	1207191	1208066	-	rgg1299	291	XRE family transcriptional regulator
Locus shp/rgg1358
STER_sCDS_566		10.3409	81	8	1255722	1255835	+		37
STER_sCDS_613		NR	27	34	1256064	1256165	+		33
STER_sCDS_543		NR	28	20	1256228	1256353	+		41
STER_sCDS_851		NR	0	0	1256331	1256390	+		19
STER_RS06660	STER_1350	3.2976	148	45	1256335	1256604	+		89	hypothetical protein
STER_RS06665	STER_1351	NR	59	77	1256764	1257063	+		99	hypothetical protein
STER_RS06670	STER_1352	104.074	34601.8	332	1257163	1258074	-	-	303	sodium transporter
STER_RS06675		ND	ND	ND	1258071	1258393	-		107	hypothetical protein (incomplete)
STER_RS06680		108.064	23464.2	216.91	1258390	1258992	-	-	200	SPASM domain-containing protein
STER_RS06685	STER_1355	99.8236	33558.4	335.487	1259086	1260177	-	-	363	MULTISPECIES: transporter
STER_RS06690	STER_1356	101.807	57797.7	567.017	1260174	1261493	-		439	KxxxW cyclic peptide radical SAM maturase
STER_RS10575	STER_1357	76.8211	7040	91	1261563	1261655	-	-	30	KxxxW-cyclized peptide pheromone
STER_RS06695	STER_1358	NR	484	645	1261738	1262598	-	rgg1358	286	MutR family transcriptional regulator
STER_sCDS_768		72.0378	778	11	1262689	1262760	+	shp1358	23
Gene STER_RS06940
STER_RS06940	STER_1411	4.21852	57897.9	13724	1321181	1323154	-	amiA3	657	peptide ABC transporter substrate-binding protein
Gene STER_sCDS_854
STER_sCDS_854		46.0355	8	0	1377400	1377459	+		19
Locus sCDS_273/Ster_RS07530
STER_sCDS_273		NR	3	4	1434537	1434608	-	shp273	23
STER_RS07530	STER_1530	NR	697	689	1434695	1435558	+	rgg7530	287	MutR family transcriptional regulator
STER_RS07535	STER_1531	29.9983	20488.5	683.527	1435675	1436853	+		392	MFS transporter
Gene STER_sCDS_560
STER_sCDS_560		2.92919	42	14	1441243	1441359	+		38
Locus sCDS_279/Ster_RS09420
STER_sCDS_279		NR	150	92	1785690	1785761	-	shp279	23
STER_RS09420		NR	1185	1232	1786014	1786712	+	rgg9420	232	MutR family transcriptional regulator
STER_sCDS_584		NR	76	89	1786790	1786897	+		35
STER_sCDS_809		NR	0	0	1786854	1786919	+		21
STER_sCDS_462		14.6332	1336	91	1786909	1787088	+		59
STER_RS09425	STER_1924	15.724	16137	1026	1787097	1788152	+		351	radical SAM protein
STER_RS09430	STER_1925	16.3265	19698.4	1206.8	1788145	1789686	+		513	ABC transporter ATP-binding protein
STER_sCDS_680		18.3817	162	9	1789819	1789905	+		28
Only genes with an adjusted p-value ≤ 0.01 and an at least 1.9-fold change were examined
NR, not significantly regulated (adjusted p-value > 0.01)
ND, not determined
*Average of normalized read counts from three biological replicates
Table S6
Genes significantly upregulated in the TIL1560 strain (comR::aphA3)versus in the TIL1564 strain (comR::aphA3 ΔamiCDE) (positively controlled by Ami)
Locus tag	Old locus tag	Fold change	TIL1560*	TIL1564*	Start	Stop	Strand	Gene name	Protein length	Description
CluSTER STER_RS04380-STER_RS04390
STER_RS04380	STER_0885	3.92099	2624.55	669.257	817570	818481	+		303	cysteine synthase family protein
STER_RS04385	STER_0886	3.77518	3926.14	1039.62	818503	819687	+		394	aminotransferase class V-fold PLP-dependent enzyme
STER_RS04390	STER_0887	3.87627	1752.51	451.677	819629	820210	+		193	serine acetyltransferase
Locus sCDS_265/Ster_RS04620
STER_sCDS_265	STER_0933	3.7	20.3767	5.42333	864863	864934	-	shp265	23
STER_RS04620	STER_0934	NR	1249	1225	865021	865878	+	rgg4620	285	MutR family transcriptional regulator
STER_RS04625	STER_0935	3.20005	4080.02	1274.64	865938	866738	+		266	Fe-S oxidoreductase
STER_sCDS_510		3.97903	1018.38	255.747	866798	866947	+		49
STER_sCDS_661		2.41893	361.193	149	867030	867119	+		29
STER_RS04630	STER_0937	3.0141	3175.87	1053.63	867149	868246	+		365	radical SAM protein
STER_RS04635	STER_0938	3.08464	1798.8	582.907	868243	868986	+		247	arginase family protein
STER_RS04640	STER_0939	2.57395	3635.96	1412.47	868993	870165	+		390	MFS transporter
Locus shp/rgg1299
STER_sCDS_180		2.13078	94.7433	44.47	1198704	1198796	-		30
STER_RS06360	STER_1290	2.03271	617.577	303.713	1198824	1199426	-	rr06	200	response regulator transcription factor
STER_RS06365	STER_1291	1.91419	1157.08	604.82	1199423	1200517	-	hk06	364	sensor histidine kinase
STER_RS06370	STER_1292	15.0344	518.517	34.9	1200510	1201247	-		245	ABC transporter permease
STER_RS06375	STER_1293	19.4671	560.527	28.4867	1201244	1202125	-		293	MULTISPECIES: ABC transporter ATP-binding protein
STER_RS06380	STER_1294	28.0347	114.687	4.14	1202118	1202297	-		59	hypothetical protein
STER_RS06385	STER_1295	23.101	187.837	7.98667	1202308	1202517	-		69	hypothetical protein
STER_RS06390		ND	ND	ND	1202668	1202934	-		87	hypothetical protein (incomplete)
STER_RS10535		ND	ND	ND	1202925	1203152	-		74	hypothetical protein (incomplete)
STER_sCDS_172		184.171	9131.54	49.44	1203195	1203290	-		31
STER_RS06395	STER_1296	186.319	95950.6	515.18	1203277	1204506	-		409	MFS transporter permease
STER_RS06400	STER_1297	150.069	201502	1342.91	1204484	1206817	-		777	oligoendopeptidase F
STER_sCDS_398		531.376	99.9833	0	1206867	1206920	-		17
STER_sCDS_310		NR	1	2	1206895	1206960	-		21
STER_sCDS_714	STER_1298	153.731	1043.4	6.55667	1207133	1207213	+	shp1299	26
STER_RS06405	STER_1299	NR	951	962	1207191	1208066	-	rgg1299	291	XRE family transcriptional regulator
Locus shp/rgg1358
STER_sCDS_566		22.7438	77.68	3.47333	1255722	1255835	+		37
STER_sCDS_613		NR	26	37	1256064	1256165	+		33
STER_sCDS_543		NR	27	12	1256228	1256353	+		41
STER_sCDS_851		NR	0	0	1256331	1256390	+		19
STER_RS06660	STER_1350	3.51327	141.353	40.0233	1256335	1256604	+		89	hypothetical protein
STER_RS06665	STER_1351	NR	56	72	1256764	1257063	+		99	hypothetical protein
STER_RS06670	STER_1352	121.373	33090.8	272.627	1257163	1258074	-		303	sodium transporter
STER_RS06675		ND	ND	ND	1258071	1258393	-		107	hypothetical protein (incomplete)
STER_RS06680		119.605	22439.9	187.593	1258390	1258992	-		200	SPASM domain-containing protein
STER_RS06685	STER_1355	99.5687	32093.5	322.88	1259086	1260177	-	strC	363	MULTISPECIES: transporter
STER_RS06690	STER_1356	112.017	55275.7	494.17	1260174	1261493	-	strB	439	KxxxW cyclic peptide radical SAM maturase
STER_RS10575	STER_1357	82.5191	6731.7	81.5333	1261563	1261655	-	strA	30	KxxxW-cyclized peptide pheromone
STER_RS06695	STER_1358	NR	463	594	1261738	1262598	-	rgg1358	286	MutR family transcriptional regulator
STER_sCDS_768		104.194	744.01	7.18333	1262689	1262760	+	shp1358	23
amiCDEF
STER_RS06920	STER_1407	1033.82	11926.3	11.7167	1315155	1316081	-	amiD	308	ABC transporter permease
Locus sCDS_273/Ster_RS07530
STER_sCDS_273		NR	3	5	1434537	1434608	-	shp273	23
STER_RS07530	STER_1530	NR	667	606	1434695	1435558	+	rgg7530	287	MutR family transcriptional regulator
STER_RS07535	STER_1531	34.2293	19596.2	572.383	1435675	1436853	+		392	MFS transporter
Locus sCDS_279/Ster_RS09420
STER_sCDS_279		1.87452	143.243	76.1867	1785690	1785761	-	shp279	23
STER_RS09420		NR	1134	1177	1786014	1786712	+	rgg9420	232	MutR family transcriptional regulator
STER_sCDS_584		NR	73	90	1786790	1786897	+		35
STER_sCDS_809		NR	0	0	1786854	1786919	+		21
STER_sCDS_462		16.1546	1277.83	79.3767	1786909	1787088	+		59
STER_RS09425	STER_1924	15.6227	15431.2	987.98	1787097	1788152	+		351	radical SAM protein
STER_RS09430	STER_1925	15.8963	18836.4	1185.4	1788145	1789686	+		513	ABC transporter ATP-binding protein
STER_sCDS_680		25.1945	154.707	6.26333	1789819	1789905	+		28
Only genes with an adjusted p-value ≤ 0.01 and an at least 1.9-fold change were examined
NR, not significantly regulated (adjusted p-value > 0.01)
ND, not determined
*Average of normalized read counts from the three biological replicates
